# Supplementary material for: KCTD9 inhibits the Wnt/β-catenin pathway by decreasing the level of β-catenin in colorectal cancer
Source: Cell Death Dis. 2022 Sep 2;13(9):761. doi: 10.1038/s41419-022-05200-1 (PMC9440223; doi:10.1038/s41419-022-05200-1)
Supplement: Supplementary file 9 — Supplementary Table 1. Number of differentially expressed genes (DEGs) based on the RNA-seq data of three tissue samples in our hospital [file 41419_2022_5200_MOESM9_ESM.xlsx]

## Sheet: sTable1
Supplementary Table 1. Number of differentially expressed genes (DEGs) based on the RNA-seq data of three tissue samples in our hospital
Groups compared	Number of differentially expressed genes (DEGs)			Threshold of DEGs verified
	All	Up	Down
Distant liver metastasis vs. Primary colon adenocarcinoma	2225	892	1333	edgeR padj<0.05 & |log2FoldChange|>1.0
Distant liver metastasis vs. Adjacent normal colonic mucosa	11906	7112	4794	edgeR padj<0.05 & |log2FoldChange|>1.0
Primary colon adenocarcinoma vs. Adjacent normal colonic mucosa	11416	6990	4426	edgeR padj<0.05 & |log2FoldChange|>1.0
Note: Three tissue samples used in RNA sequencing, including adjacent normal colonic mucosa, primary colon adenocarcinoma and distant liver metastasis, were collected from one patient in our hospital who was diagnosed with stage IV colon adenocarcinoma. Two-by-two comparisons were made between the three samples to obtain the differentially expressed genes (DEGs) by using the edgeR R package (3.18…
