# Supplementary material for: KCTD9 inhibits the Wnt/β-catenin pathway by decreasing the level of β-catenin in colorectal cancer
Source: Cell Death Dis. 2022 Sep 2;13(9):761. doi: 10.1038/s41419-022-05200-1 (PMC9440223; doi:10.1038/s41419-022-05200-1)
Supplement: Supplementary file 10 — Supplementary Table 2. Protein coding DEGs with consistently descending expressed trends among the adjacent normal colonic mucosa, primary colon adenocarcinoma and distant liver metastasis identified [file 41419_2022_5200_MOESM10_ESM.xlsx]

## Sheet: sTable2
Supplementary Table 2. Protein coding DEGs with consistently descending expressed trends among the adjacent normal colonic mucosa, primary colon adenocarcinoma and distant liver metastasis identified from the RNA-seq data of three tissue samples in our hospital
Distant liver metastasis vs. Primary colon adenocarcinoma			Primary colon adenocarcinoma vs. Adjacent normal colonic mucosa			Distant liver metastasis vs. Adjacent normal colonic mucosa		gene_name	gene_biotype
Log2FoldChange	padj		Log2FoldChange	padj		Log2FoldChange	padj
-13.1494	2.61731e-35		-3.87975	2.07841e-15		-16.7264	4.6717e-61	SFRP2	protein_coding
-12.1859	1.43965e-28		-1.34245	0.0047248		-13.2255	7.36714e-36	VIP	protein_coding
-9.38564	2.44646e-11		-3.28361	9.97182e-11		-12.367	7.31233e-30	CPA3	protein_coding
-9.03158	1.12649e-09		-4.80126	1.35761e-19		-13.5308	5.13707e-38	TPSB2	protein_coding
-8.59367	8.30149e-08		-1.87749	0.000646389		-10.1694	8.84908e-16	HOXD13	protein_coding
-8.3878	6.04075e-07		-1.17746	0.0482507		-9.26356	5.69685e-11	INSC	protein_coding
-8.35044	8.20118e-07		-1.93002	0.000515011		-9.97885	1.05418e-14	NPY	protein_coding
-8.01058	1.02994e-05		-4.6606	2.36115e-17		-12.37	7.09054e-30	MB	protein_coding
-7.85572	5.50054e-19		-1.89728	8.39583e-05		-9.67108	4.90386e-31	CCL11	protein_coding
-7.80499	5.77666e-05		-1.99627	0.000941757		-9.50024	3.77345e-12	NELL2	protein_coding
-7.35485	0.000792702		-7.32182	1.71329e-33		-14.3765	5.01876e-44	CLDN8	protein_coding
-7.35485	0.000792702		-1.68815	0.00947178		-8.74263	1.24894e-08	HAPLN1	protein_coding
-7.35485	0.000792702		-1.57297	0.0176833		-8.62743	3.82462e-08	LUZP2	protein_coding
-7.27734	0.00116586		-2.26043	0.000260436		-9.23761	7.09095e-11	KCTD4	protein_coding
-7.19542	0.00172636		-2.14614	0.00107775		-9.04156	5.65333e-10	SCN3B	protein_coding
-7.10857	0.00257817		-2.10754	0.00149105		-8.91627	2.52078e-09	OMG	protein_coding
-6.57275	0.0204104		-6.44397	1.85978e-25		-12.7185	2.77868e-32	B4GALNT2	protein_coding
-6.57275	0.0204104		-5.35471	2.1435e-18		-11.6292	7.43675e-25	FAM177B	protein_coding
-6.43676	0.0310102		-5.01594	1.7202e-15		-11.1549	9.22045e-22	CTSG	protein_coding
-6.09943	3.14005e-09		-4.78724	1.34038e-19		-10.8053	5.03698e-39	PI16	protein_coding
-6.01714	1.50747e-12		-12.0668	5.26117e-72		-18.0173	5.25361e-98	ZG16	protein_coding
-5.96994	5.42473e-17		-1.50037	0.00203175		-7.41164	7.74551e-26	CLMP	protein_coding
-5.84534	4.56226e-08		-1.74192	0.00100976		-7.50598	5.17356e-17	FAM167A	protein_coding
-5.68302	9.31126e-14		-1.43102	0.00418111		-7.05267	6.84034e-22	MAB21L2	protein_coding
-5.40582	2.66878e-06		-2.82408	1.12762e-07		-8.14896	6.93431e-21	TRPA1	protein_coding
-5.20348	2.19883e-14		-2.33675	1.27488e-06		-7.48449	2.67819e-29	OGN	protein_coding
-4.80045	1.04487e-13		-5.79692	1.35005e-27		-10.5436	1.10229e-53	APOD	protein_coding
-4.75031	4.81033e-11		-4.03041	1.61697e-15		-8.72399	3.8284e-37	TPSAB1	protein_coding
-4.66007	0.000616744		-1.70913	0.00564803		-6.28899	1.38863e-10	ADGRL3	protein_coding
-4.60146	0.000854576		-3.39632	2.01e-09		-7.91776	1.83459e-19	GFI1	protein_coding
-4.60146	0.000854576		-1.55949	0.0135824		-6.0808	1.18193e-09	HBD	protein_coding
-4.57309	3.90124e-10		-2.83429	1.16845e-08		-7.3507	1.57034e-27	NEGR1	protein_coding
-4.56014	6.82483e-06		-2.95642	2.66794e-08		-7.45055	3.41673e-22	GSTM5	protein_coding
-4.55706	1.01782e-12		-2.89584	2.32408e-09		-7.39951	1.63204e-31	MFAP5	protein_coding
-4.50698	1.45865e-11		-2.31208	2.06084e-06		-6.76485	1.22292e-25	DPT	protein_coding
-4.48355	7.18243e-12		-2.86553	3.81499e-09		-7.29533	2.05696e-30	CPXM1	protein_coding
-4.43271	4.26031e-10		-2.66327	7.16481e-08		-7.04041	3.05792e-26	S100B	protein_coding
-4.42302	2.50447e-05		-3.5557	2.00798e-11		-7.91283	3.36614e-25	TMIGD2	protein_coding
-4.42302	2.50447e-05		-2.53185	3.0314e-06		-6.88896	1.1077e-18	NKX2-3	protein_coding
-4.33982	0.00340385		-12.6377	5.26117e-72		-16.898	3.94021e-83	CLCA4	protein_coding
-4.33982	0.00340385		-5.08428	1.47082e-18		-9.34455	8.50423e-29	C16orf89	protein_coding
-4.32669	2.21479e-06		-5.45741	8.87409e-24		-9.72334	2.93632e-40	SCARA5	protein_coding
-4.10683	0.00965679		-2.935	1.10827e-06		-6.96265	5.98176e-14	VIPR2	protein_coding
-4.0692	5.39116e-10		-1.15293	0.0230868		-5.1688	9.96792e-17	CD3D	protein_coding
-4.06112	1.02636e-07		-2.19573	1.56723e-05		-6.20035	5.88722e-20	KLRB1	protein_coding
-4.04082	4.15518e-15		-2.75646	4.82852e-09		-6.747	4.14089e-34	JCHAIN	protein_coding
-4.03141	5.05478e-15		-3.89925	1.30776e-15		-7.88035	5.8189e-42	FBLN1	protein_coding
-3.95301	1.7934e-06		-1.27526	0.0227274		-5.17023	3.9927e-12	ADAM33	protein_coding
-3.84412	3.51798e-10		-1.58879	0.00113475		-5.38087	9.65341e-20	CLIC3	protein_coding
-3.74747	0.00251799		-1.73656	0.00491315		-5.41879	1.10307e-10	COX4I2	protein_coding
-3.73112	1.07844e-05		-5.45615	2.04449e-23		-9.12947	8.29561e-38	BMP3	protein_coding
-3.67057	5.00238e-08		-1.72587	0.000575171		-5.34323	8.10426e-18	RSPO3	protein_coding
-3.62588	1.38099e-10		-3.97774	9.17908e-16		-7.55256	3.8284e-37	HBA2	protein_coding
-3.58551	2.40031e-07		-1.15989	0.0284845		-4.69186	1.16784e-13	LMO3	protein_coding
-3.57283	0.000118189		-9.51174	6.93832e-52		-13.0269	6.10653e-66	MS4A12	protein_coding
-3.56396	0.00635859		-1.68419	0.00981469		-5.18317	1.4016e-08	PDE6A	protein_coding
-3.50578	1.90008e-05		-4.03746	1.54327e-14		-7.48709	1.84015e-28	RASD2	protein_coding
-3.45477	0.00140063		-2.88498	2.31783e-07		-6.27972	4.54305e-17	PRRX2	protein_coding
-3.43237	0.00039588		-2.39106	1.23007e-05		-5.76581	1.94541e-15	POU2AF1	protein_coding
-3.42035	4.93121e-09		-2.40804	5.50654e-07		-5.77703	8.69857e-24	SPON1	protein_coding
-3.39501	0.000508841		-2.57583	2.01239e-06		-5.91327	2.75964e-16	PLP1	protein_coding
-3.39501	0.000508841		-2.02107	0.000248055		-5.35849	3.75142e-13	C1QTNF7	protein_coding
-3.38363	1.96648e-05		-2.73671	1.26365e-07		-6.06524	7.3534e-20	IGF1	protein_coding
-3.3767	2.33648e-08		-3.51994	1.0592e-12		-6.84492	2.57745e-30	GZMA	protein_coding
-3.37318	1.69966e-11		-2.93308	5.42686e-10		-6.25615	3.1372e-31	MMP2	protein_coding
-3.35365	0.0163861		-1.65077	0.0109924		-4.93978	1.35832e-07	ST8SIA1	protein_coding
-3.33049	3.91693e-11		-1.08257	0.0225379		-4.36291	3.18002e-18	CTSK	protein_coding
-3.30266	5.30658e-10		-2.88523	1.41007e-09		-6.13739	7.19365e-29	HTRA3	protein_coding
-3.28886	1.64418e-05		-5.39771	1.59325e-23		-8.63226	4.38086e-38	SPDEF	protein_coding
-3.27614	0.0221835		-2.90441	1.27155e-06		-6.11619	3.17249e-14	NOVA1	protein_coding
-3.22596	4.61923e-06		-1.70805	0.000865144		-4.88096	5.18905e-15	TOX	protein_coding
-3.21304	1.64982e-05		-3.7836	2.06663e-13		-6.94289	7.67482e-27	SCG2	protein_coding
-3.19171	0.000243861		-3.31864	3.8727e-10		-6.45444	1.41144e-21	OSR2	protein_coding
-3.18423	2.84855e-08		-5.7454	2.90838e-27		-8.87862	1.30484e-46	PKIB	protein_coding
-3.18139	1.40187e-07		-1.03647	0.0438466		-4.16632	3.99481e-13	LCK	protein_coding
-3.16241	6.29452e-08		-9.83917	1.73778e-56		-12.9504	1.1748e-75	AQP8	protein_coding
-3.14791	0.00225888		-2.1128	0.000170567		-5.20336	2.51486e-12	EFS	protein_coding
-3.13424	0.00986506		-6.98942	4.79003e-32		-10.0641	1.16511e-42	HBA1	protein_coding
-3.12485	4.18491e-10		-3.29199	5.3344e-12		-6.36674	5.09395e-32	HBB	protein_coding
-3.0276	2.17463e-07		-1.827	0.000161588		-4.80354	5.84447e-18	ITM2A	protein_coding
-3.00259	0.000180566		-7.21408	9.5578e-36		-10.1626	4.91679e-49	ITLN1	protein_coding
-3.00101	3.67703e-05		-5.2749	6.20182e-23		-8.22302	2.35662e-37	SFRP1	protein_coding
-3.0004	1.54217e-05		-1.38722	0.00804467		-4.33514	2.23752e-12	GPBAR1	protein_coding
-2.98681	4.72933e-06		-6.34021	8.75213e-31		-9.27521	7.1375e-47	CLCA1	protein_coding
-2.9696	0.000518363		-8.06807	2.0179e-41		-10.9829	2.66935e-54	C11orf86	protein_coding
-2.89941	0.000814707		-2.23928	4.55139e-05		-5.08393	5.53064e-14	LANCL3	protein_coding
-2.88358	7.36814e-09		-2.00422	1.70945e-05		-4.83773	1.27489e-21	SLC26A2	protein_coding
-2.79323	0.0177389		-3.96657	1.68391e-12		-6.70296	3.61859e-21	ACKR1	protein_coding
-2.78321	0.000344226		-1.38263	0.0124392		-4.11267	1.5257e-10	PTGS2	protein_coding
-2.73702	3.91527e-06		-1.04408	0.0385237		-3.73014	7.30887e-12	PTPRD	protein_coding
-2.73462	0.0228064		-1.35352	0.0462971		-4.03121	6.33721e-07	NLGN4X	protein_coding
-2.73077	5.15526e-07		-1.55616	0.00115725		-4.23645	3.93381e-16	PDPN	protein_coding
-2.72491	0.000111683		-1.36316	0.0103557		-4.03589	2.44535e-11	PLXDC1	protein_coding
-2.70247	0.000597139		-2.86745	3.87089e-08		-5.51687	1.41517e-18	TCF21	protein_coding
-2.68534	2.87123e-07		-2.7042	1.17896e-08		-5.33927	3.74489e-24	GBP3	protein_coding
-2.67352	0.0297532		-1.71341	0.00784272		-4.33014	3.61996e-08	C3orf14	protein_coding
-2.67168	7.94008e-05		-1.46903	0.00459911		-4.08895	5.44122e-12	NKG7	protein_coding
-2.66372	2.57555e-07		-2.13554	5.57296e-06		-4.74905	2.25796e-20	HOXB7	protein_coding
-2.66278	3.02111e-07		-2.4006	3.50783e-07		-5.01315	4.26127e-22	MFAP4	protein_coding
-2.65763	0.000279546		-2.24103	1.30371e-05		-4.84636	2.81127e-15	GNLY	protein_coding
-2.63597	0.000330937		-1.36711	0.0112439		-3.95076	2.6843e-10	MAPK10	protein_coding
-2.62544	1.5884e-06		-1.41822	0.00311578		-3.99321	9.41758e-15	ATOH1	protein_coding
-2.60972	0.0384352		-1.65184	0.0112184		-4.20485	1.14587e-07	GALNT17	protein_coding
-2.59627	0.00169772		-1.85804	0.000701304		-4.40092	3.87702e-11	CRIP1	protein_coding
-2.58328	4.59304e-07		-1.82842	9.79111e-05		-4.36154	4.50995e-18	PSEN1	protein_coding
-2.57228	0.000201807		-1.21904	0.0211113		-3.7396	4.12576e-10	CD3E	protein_coding
-2.56873	4.65824e-05		-1.40444	0.00589908		-3.92192	3.59193e-12	PRKAR2B	protein_coding
-2.55649	3.28513e-06		-2.64873	3.05075e-08		-5.15477	4.95465e-22	DDR2	protein_coding
-2.54492	6.1918e-05		-2.1968	1.06867e-05		-4.69044	1.20809e-16	SDR16C5	protein_coding
-2.53914	1.20593e-05		-2.1398	9.90891e-06		-4.62819	1.6194e-17	PGM5	protein_coding
-2.53884	7.30221e-06		-3.12056	1.29037e-10		-5.60882	1.22494e-24	CD248	protein_coding
-2.52996	0.00452029		-1.46212	0.0134597		-3.93824	1.5365e-08	SPINK5	protein_coding
-2.52152	1.03281e-05		-1.20488	0.0147612		-3.67575	3.08389e-12	MUC4	protein_coding
-2.50256	0.000293716		-1.9888	9.95546e-05		-4.43979	1.70968e-14	RHBDL2	protein_coding
-2.47969	8.9313e-05		-3.1921	1.23573e-10		-5.62065	9.35988e-23	LPAR1	protein_coding
-2.47903	5.18762e-06		-2.44522	2.94258e-07		-4.87385	2.14235e-20	CCL5	protein_coding
-2.46205	0.0027499		-1.62211	0.00355164		-4.03123	4.15786e-10	MRGPRF	protein_coding
-2.45581	0.00477425		-1.87694	0.000762248		-4.27947	1.5257e-10	EDN2	protein_coding
-2.42202	0.0455121		-1.84843	0.00237016		-4.21531	2.57797e-08	CDH19	protein_coding
-2.42073	0.000475287		-2.88365	9.11119e-09		-5.25294	1.40381e-19	PTN	protein_coding
-2.39938	4.56475e-05		-3.52049	9.56723e-13		-5.86916	1.0755e-25	MZB1	protein_coding
-2.38663	0.0136979		-2.98399	8.91524e-08		-5.31643	2.78199e-15	GLP2R	protein_coding
-2.34725	0.000227804		-2.73838	3.31684e-08		-5.03461	2.44307e-19	LRRN2	protein_coding
-2.32493	0.00730883		-6.72467	7.28121e-32		-8.99687	1.90311e-42	BTNL3	protein_coding
-2.2927	0.00380521		-3.10422	2.52756e-09		-5.34487	2.41528e-18	CD247	protein_coding
-2.28675	1.97242e-05		-1.74165	0.000233053		-3.97817	2.9067e-15	RAB34	protein_coding
-2.28018	0.0221835		-2.53618	1.23715e-05		-4.76228	3.46542e-12	CD79A	protein_coding
-2.28018	0.0221835		-2.1611	0.000281451		-4.38718	2.57374e-10	GZMK	protein_coding
-2.27389	7.06787e-06		-1.26204	0.00708347		-3.4859	3.74858e-13	ID1	protein_coding
-2.23277	0.00454446		-1.29368	0.0205985		-3.47451	3.77144e-08	SHISA3	protein_coding
-2.21995	4.63434e-05		-2.66012	2.39347e-08		-4.82979	1.45126e-20	ADAMDEC1	protein_coding
-2.21954	0.000415573		-3.42663	5.70706e-12		-5.59539	1.7289e-23	TNNC1	protein_coding
-2.21914	0.0213127		-3.28572	2.94162e-09		-5.45146	1.14711e-16	SLC25A34	protein_coding
-2.18312	0.00104144		-1.49224	0.00385574		-3.62424	1.47037e-10	HIST1H2AE	protein_coding
-2.17135	0.0204104		-3.10379	1.25993e-08		-5.2222	9.28389e-16	ANKRD35	protein_coding
-2.1678	0.000152888		-2.55993	1.04053e-07		-4.6773	9.1532e-19	CYGB	protein_coding
-2.16524	0.0455121		-2.19581	0.000227101		-4.30711	7.25032e-10	RUNX1T1	protein_coding
-2.15	0.00147512		-1.5345	0.00321416		-3.63339	1.35639e-10	MEDAG	protein_coding
-2.14536	3.53976e-05		-6.54673	2.64362e-33		-8.64201	2.83075e-48	CEACAM7	protein_coding
-2.1305	0.000114449		-1.20195	0.0133038		-3.28215	5.86852e-11	APOBEC3C	protein_coding
-2.12011	0.000242392		-1.05762	0.0337674		-3.12728	1.28526e-09	SNAI2	protein_coding
-2.11648	0.0332668		-4.24478	1.8098e-14		-6.30801	4.70452e-22	LRRC26	protein_coding
-2.11648	0.0332668		-1.35823	0.0362633		-3.4213	1.89809e-06	NTNG2	protein_coding
-2.10765	4.02942e-05		-2.77567	3.79864e-09		-4.83328	1.19963e-21	SCNN1A	protein_coding
-2.09526	0.000982817		-3.28407	3.3688e-11		-5.32864	4.91683e-22	BAMBI	protein_coding
-2.06398	0.000790963		-1.40939	0.0047945		-3.42273	1.17249e-10	KIT	protein_coding
-2.0582	7.64045e-05		-5.70837	1.40092e-27		-7.7165	1.19169e-41	CFD	protein_coding
-2.05647	0.000930604		-1.40578	0.00517265		-3.41157	2.25951e-10	CLIP3	protein_coding
-2.0481	0.00703112		-1.38877	0.0113306		-3.38549	8.41465e-09	OLFM1	protein_coding
-2.03496	0.000131949		-2.39623	3.7536e-07		-4.38106	2.87593e-18	PCOLCE	protein_coding
-2.02185	0.00686999		-1.13929	0.0374903		-3.10989	1.23373e-07	HIST1H2AG	protein_coding
-2.02095	0.00107514		-1.97934	6.0632e-05		-3.94967	1.23482e-13	COPZ2	protein_coding
-2.01612	0.013483		-2.06673	0.000121467		-4.03123	1.91212e-11	ZBP1	protein_coding
-2.01089	0.000210648		-1.73635	0.000239881		-3.69708	7.84842e-14	COL14A1	protein_coding
-2.00553	0.000356565		-2.63411	3.96884e-08		-4.58937	7.06109e-19	TRPM6	protein_coding
-2.0025	0.00019149		-1.13763	0.0176448		-3.08999	1.8808e-10	PAG1	protein_coding
-1.99793	0.000127784		-1.36266	0.00373892		-3.31053	5.21354e-12	PRKACB	protein_coding
-1.99014	0.00032387		-1.06077	0.0294465		-3.00069	1.12421e-09	LRRC31	protein_coding
-1.98361	0.000225564		-1.28223	0.00696459		-3.21569	4.19893e-11	NUMB	protein_coding
-1.98299	0.0323252		-2.77193	4.22144e-07		-4.70272	5.42017e-14	SCARA3	protein_coding
-1.97986	0.00248798		-1.4099	0.00524075		-3.33904	8.8064e-10	CST7	protein_coding
-1.95904	0.00295275		-2.4249	1.03955e-06		-4.33323	2.20218e-15	SLAMF7	protein_coding
-1.8977	0.000249839		-4.9278	2.79496e-22		-6.77549	2.03986e-35	SLC26A3	protein_coding
-1.89652	0.00115243		-4.77697	1.10223e-20		-6.62317	2.23387e-32	MUC1	protein_coding
-1.8943	0.000245228		-1.07378	0.0229559		-2.91808	4.63073e-10	FABP1	protein_coding
-1.88941	0.00056176		-1.24236	0.0094825		-3.08162	2.44225e-10	CDC42EP3	protein_coding
-1.88899	0.000371905		-1.81602	0.000104188		-3.65495	5.09434e-14	CYBRD1	protein_coding
-1.86541	0.0167146		-1.80216	0.000711574		-3.61644	4.57855e-10	WNT2B	protein_coding
-1.85346	0.010791		-1.91077	0.000241225		-3.71327	5.02486e-11	BATF	protein_coding
-1.83704	0.00141351		-8.51823	5.41781e-47		-10.305	3.59355e-59	PIGR	protein_coding
-1.83215	0.0332668		-2.67882	5.01592e-07		-4.45951	7.33079e-14	TWIST2	protein_coding
-1.83215	0.0332668		-2.48052	3.68711e-06		-4.26121	1.05556e-12	CCDC8	protein_coding
-1.82913	0.00187273		-3.93616	2.57733e-15		-5.71498	4.81733e-26	BCAS1	protein_coding
-1.805	0.0105423		-2.37424	2.64886e-06		-4.12847	8.23017e-14	ANK2	protein_coding
-1.78953	0.000643307		-1.65237	0.000379024		-3.39189	9.6766e-13	DCN	protein_coding
-1.76775	0.0275754		-2.43733	2.74892e-06		-4.15403	5.51415e-13	FSIP2	protein_coding
-1.76173	0.00575348		-4.5356	7.79988e-19		-6.24692	4.95734e-29	HEPACAM2	protein_coding
-1.7403	0.0124376		-1.27262	0.0145883		-2.96228	6.69516e-08	RETN	protein_coding
-1.74022	0.00452029		-2.46733	3.72039e-07		-4.15722	1.27205e-15	NDN	protein_coding
-1.73567	0.00153906		-4.66924	2.17552e-20		-6.35483	7.40208e-32	ADM	protein_coding
-1.73403	0.00526122		-1.83931	0.000169024		-3.52294	1.19001e-11	SLC30A4	protein_coding
-1.71303	0.0427175		-8.3498	6.24764e-44		-10.0118	5.12894e-53	CD177	protein_coding
-1.6669	0.00507192		-2.10253	1.1745e-05		-3.71921	1.68496e-13	PRDM1	protein_coding
-1.66131	0.00414897		-2.66243	2.60406e-08		-4.27359	3.04842e-17	EIF4E3	protein_coding
-1.66065	0.0293595		-1.32901	0.0141356		-2.93881	2.99335e-07	SCT	protein_coding
-1.65776	0.0200476		-2.08842	3.48771e-05		-3.69556	1.09341e-11	TSHZ2	protein_coding
-1.65187	0.00379837		-3.28505	9.80989e-12		-4.8868	2.16397e-21	FGL2	protein_coding
-1.65177	0.0088267		-10.2338	3.6273e-59		-11.8353	1.19104e-69	GUCA2A	protein_coding
-1.63937	0.00716078		-1.89172	9.24232e-05		-3.48085	4.9516e-12	GAS7	protein_coding
-1.63839	0.00526122		-2.82958	3.7399e-09		-4.4178	4.70012e-18	HIST1H2BD	protein_coding
-1.62975	0.00424458		-1.30382	0.00638205		-2.88346	2.45371e-09	EFEMP2	protein_coding
-1.60931	0.0124108		-1.68277	0.000672857		-3.24173	4.23851e-10	FEZ1	protein_coding
-1.60376	0.00686861		-1.09936	0.0249544		-2.65294	6.75553e-08	CAVIN3	protein_coding
-1.60189	0.0180417		-1.63787	0.00113034		-3.18932	1.41199e-09	P3H2	protein_coding
-1.59884	0.0418226		-6.85653	2.01859e-33		-8.40456	4.67661e-42	AGR3	protein_coding
-1.59184	0.0124219		-1.21466	0.0148736		-2.75621	6.64873e-08	NXN	protein_coding
-1.5876	0.00868402		-1.10883	0.0248344		-2.64622	9.41091e-08	FGFR1	protein_coding
-1.57714	0.00544111		-1.09713	0.0228641		-2.62417	4.43865e-08	MRC2	protein_coding
-1.53076	0.00524598		-2.57308	4.02759e-08		-4.05383	8.70669e-17	MUC12	protein_coding
-1.51709	0.0448539		-1.45893	0.00511841		-2.92545	9.57813e-08	SNED1	protein_coding
-1.51534	0.00765909		-2.38498	4.06293e-07		-3.85026	3.83692e-15	PTPRR	protein_coding
-1.51471	0.0212866		-1.11267	0.0289756		-2.57706	6.41525e-07	LIN7B	protein_coding
-1.50977	0.0207337		-1.8882	0.000116682		-3.34768	6.93304e-11	LAMA2	protein_coding
-1.50928	0.00813766		-1.50973	0.0013742		-2.96895	5.56639e-10	TMEM200A	protein_coding
-1.50124	0.0338333		-1.13433	0.02926		-2.58511	1.5538e-06	CCL4	protein_coding
-1.50117	0.0154891		-1.47164	0.00247142		-2.92262	4.26972e-09	CLEC2B	protein_coding
-1.49977	0.00711566		-2.10768	6.33047e-06		-3.55742	1.37708e-13	EMP1	protein_coding
-1.48166	0.0243684		-1.82755	0.000196378		-3.25893	1.60402e-10	EMID1	protein_coding
-1.47659	0.013704		-1.21103	0.0122056		-2.63748	5.69118e-08	DGKA	protein_coding
-1.45954	0.0425169		-1.14507	0.0336152		-2.55412	2.95693e-06	TIMP4	protein_coding
-1.45292	0.0312921		-1.26928	0.0128094		-2.67186	2.87418e-07	RASL12	protein_coding
-1.44579	0.0179328		-1.54097	0.00133397		-2.93662	2.31251e-09	PDLIM2	protein_coding
-1.43831	0.0310102		-2.85067	5.65101e-09		-4.23874	2.36846e-16	JAML	protein_coding
-1.43133	0.0210283		-3.06341	2.28483e-10		-4.4446	2.91001e-18	MELTF	protein_coding
-1.41099	0.0165999		-1.12153	0.0196647		-2.48245	1.93447e-07	RGS2	protein_coding
-1.40522	0.0497909		-2.154	1.5763e-05		-3.50889	1.87731e-11	PPP2R3A	protein_coding
-1.40338	0.0143229		-4.13475	4.42264e-17		-5.48811	4.18838e-26	FOS	protein_coding
-1.40303	0.0195293		-1.34293	0.00496975		-2.69587	2.04422e-08	GYPC	protein_coding
-1.40204	0.0326997		-2.41599	6.82882e-07		-3.76782	1.49818e-13	PRAG1	protein_coding
-1.39998	0.0401078		-1.42747	0.0044065		-2.77718	6.03531e-08	ABI3BP	protein_coding
-1.38837	0.0419714		-1.47591	0.00310021		-2.814	4.97895e-08	WNT4	protein_coding
-1.38611	0.0369038		-1.49129	0.00256216		-2.82717	2.46718e-08	PNMA1	protein_coding
-1.37603	0.0303872		-1.34007	0.00607111		-2.66594	6.88795e-08	CPNE8	protein_coding
-1.36333	0.0221835		-1.51984	0.00131314		-2.8331	3.33163e-09	LAMA3	protein_coding
-1.36048	0.0419714		-4.22704	6.72113e-17		-5.53731	7.75162e-25	SLCO2A1	protein_coding
-1.35812	0.0425547		-1.42274	0.00433583		-2.73063	7.44357e-08	DOK2	protein_coding
-1.35403	0.0343487		-4.22965	3.24978e-17		-5.53355	1.98516e-25	CDKN2B	protein_coding
-1.35346	0.0180765		-1.73892	0.000182712		-3.04237	9.88532e-11	HMGCS2	protein_coding
-1.33804	0.0251104		-2.6134	3.36965e-08		-3.90139	1.95286e-15	FBXO32	protein_coding
-1.32705	0.0221835		-1.58725	0.000665882		-2.86429	1.12192e-09	SLC6A8	protein_coding
-1.32542	0.0222894		-5.54638	1.80905e-26		-6.82179	1.30263e-35	LYPD8	protein_coding
-1.32438	0.048637		-1.6659	0.000670343		-2.94009	4.68793e-09	ARHGAP15	protein_coding
-1.3214	0.0256523		-1.01909	0.033496		-2.29046	1.07055e-06	BNIP3L	protein_coding
-1.31878	0.0221835		-3.65743	3.62704e-14		-4.9262	1.61999e-22	ITM2C	protein_coding
-1.3155	0.0420938		-2.64112	4.08522e-08		-3.90649	7.74047e-15	SH3BP1	protein_coding
-1.31121	0.0229986		-1.47065	0.00159988		-2.73185	4.52878e-09	MT-ND1	protein_coding
-1.31094	0.040685		-1.12118	0.0227026		-2.38199	1.24231e-06	ACY3	protein_coding
-1.30562	0.0255444		-2.75313	4.96474e-09		-4.00873	2.097e-16	COL6A2	protein_coding
-1.27828	0.0446783		-1.96272	3.85242e-05		-3.19091	5.85962e-11	KCTD9	protein_coding
-1.27647	0.0341221		-2.2202	2.26295e-06		-3.44664	8.41544e-13	PIGZ	protein_coding
-1.26788	0.0327281		-2.72655	6.92897e-09		-3.94442	5.4457e-16	PRSS23	protein_coding
-1.24362	0.0478848		-1.02412	0.0351843		-2.21767	3.41775e-06	PLEKHO1	protein_coding
-1.22577	0.0426099		-3.8417	2.92216e-15		-5.01745	5.83127e-23	CDHR5	protein_coding
-1.22306	0.0460896		-2.14252	4.896e-06		-3.31555	4.49773e-12	HIST1H2AC	protein_coding
-1.21862	0.0470688		-2.50929	1.00822e-07		-3.67788	3.30217e-14	EGR1	protein_coding
-1.18964	0.0491877		-3.04537	1.28353e-10		-4.185	1.23446e-17	KRT20	protein_coding
