# Supplementary material for: KCTD9 inhibits the Wnt/β-catenin pathway by decreasing the level of β-catenin in colorectal cancer
Source: Cell Death Dis. 2022 Sep 2;13(9):761. doi: 10.1038/s41419-022-05200-1 (PMC9440223; doi:10.1038/s41419-022-05200-1)
Supplement: Supplementary file 11 — Supplementary Table 3. List of down-regulated DEGs in colon cancer based on bioinformatic analysis of datasets [file 41419_2022_5200_MOESM11_ESM.xlsx]

## Sheet: sTable3
Supplementary Table 3. List of down-regulated DEGs in colon cancer based on bioinformatic analysis of datasets
Names of datasets			Type
Our RNA-seq data (Liver_Met vs. COAD vs. Normal)	GEO_GSE39582_GSE75970 intersected (COAD/CRC vs. Normal)	TCGA_COAD (COAD vs. Normal)
SFRP2	CA7	OTOP2	Down-regulated
VIP	BEST4	VSTM2A	Down-regulated
CPA3	SLC30A10	BEST4	Down-regulated
TPSB2	GUCA2B	SLC30A10	Down-regulated
HOXD13	TRPM6	GLP2R	Down-regulated
INSC	MIER3	CA7	Down-regulated
NPY	CA1	DAO	Down-regulated
MB	WDR78	RXRG	Down-regulated
CCL11	SLC25A34	TEX11	Down-regulated
NELL2	ABCG2	SLC25A34	Down-regulated
CLDN8	ABCC13	RERGL	Down-regulated
HAPLN1	AQP8	ABCA8	Down-regulated
LUZP2	TMEM37	PLP1	Down-regulated
KCTD4	PRDX6	BMP3	Down-regulated
SCN3B	P2RY1	GFRA2	Down-regulated
OMG	SPIB	SCGN	Down-regulated
B4GALNT2	PHLPP2	ASPA	Down-regulated
FAM177B	NBEAL1	ENPP6	Down-regulated
CTSG	GCNT2	GCNT2	Down-regulated
PI16	UNC5C	PRKG2	Down-regulated
ZG16	CCL23	SGCG	Down-regulated
CLMP	BMP3	FAM180B	Down-regulated
FAM167A	HIGD1A	SPIB	Down-regulated
MAB21L2	C2orf88	MYOC	Down-regulated
TRPA1	ABCB11	MAMDC2	Down-regulated
OGN	ZNF575	TMIGD1	Down-regulated
APOD	MEP1B	CADM3	Down-regulated
TPSAB1	PLCD1	TMEM72	Down-regulated
ADGRL3	FAM120AOS	SCARA5	Down-regulated
GFI1	PDE6A	PCSK2	Down-regulated
HBD	SCNN1B	ABCG2	Down-regulated
NEGR1	MMP28	CLEC3B	Down-regulated
GSTM5	SLC36A1	VEGFD	Down-regulated
MFAP5	GCG	USP2	Down-regulated
DPT	PRKG2	UGT1A8	Down-regulated
CPXM1	CA4	ABCB11	Down-regulated
S100B	CD177	AMPD1	Down-regulated
TMIGD2	GUCA2A	ELANE	Down-regulated
NKX2-3	SEPP1	PHOX2B	Down-regulated
CLCA4	UGP2	TMEM100	Down-regulated
C16orf89	GLTP	PYY	Down-regulated
SCARA5	SST	HPSE2	Down-regulated
VIPR2	TMCC3	CA1	Down-regulated
CD3D	RETSAT	GUCA2B	Down-regulated
KLRB1	CDKL1	SULT1A2	Down-regulated
JCHAIN	CLDN8	SCN9A	Down-regulated
FBLN1	GNA11	PRIMA1	Down-regulated
ADAM33	CPEB3	MYOT	Down-regulated
CLIC3	B4GALNT2	PIRT	Down-regulated
COX4I2	ANK3	GCG	Down-regulated
BMP3	PPP2R3A	PI16	Down-regulated
RSPO3	PDE8A	FEV	Down-regulated
HBA2	SULT1A2	SST	Down-regulated
LMO3	FAM63A	CLDN8	Down-regulated
MS4A12	ENDOD1	NSG2	Down-regulated
PDE6A	NDUFC1	C2orf88	Down-regulated
RASD2	LRRFIP2	NAP1L2	Down-regulated
PRRX2	PPM1A	ECRG4	Down-regulated
POU2AF1	ETFDH	PDE6A	Down-regulated
SPON1	RUNDC3B	LYVE1	Down-regulated
PLP1	SLC6A19	ANGPTL7	Down-regulated
C1QTNF7	FAM126B	SCN7A	Down-regulated
IGF1	ABCA8	SH2D7	Down-regulated
GZMA	TMEM100	PRPH	Down-regulated
MMP2	DENND2A	DMRTA1	Down-regulated
ST8SIA1	TM6SF2	RSPO2	Down-regulated
CTSK	WASL	TRPM6	Down-regulated
HTRA3	SCGN	GSTM5	Down-regulated
SPDEF	CHMP1B	FAM107A	Down-regulated
NOVA1	CD160	HPGDS	Down-regulated
TOX	GNG12	LIFR	Down-regulated
SCG2	EIF4E3	SLC51A	Down-regulated
OSR2	RCAN1	ADH1B	Down-regulated
PKIB	DHRS9	ADHFE1	Down-regulated
LCK	ACOX1	PHLPP2	Down-regulated
AQP8	SUCLG2	SFRP1	Down-regulated
EFS	RIOK3	AQP8	Down-regulated
HBA1	CPNE8	SLC4A4	Down-regulated
HBB	RNF125	FXYD1	Down-regulated
ITM2A	ST6GALNAC6	ALPI	Down-regulated
ITLN1	HSD3B2	LRRN2	Down-regulated
SFRP1	BTNL8	CD177	Down-regulated
GPBAR1	SH3GL3	TNFRSF13B	Down-regulated
CLCA1	CHP2	P2RX2	Down-regulated
C11orf86	FRMD3	ATP1A2	Down-regulated
LANCL3	ASAP3	TNXB	Down-regulated
SLC26A2	STX12	BRINP3	Down-regulated
ACKR1	MS4A12	CMA1	Down-regulated
PTGS2	LRRC1	GREM2	Down-regulated
PTPRD	PLCL2	BCHE	Down-regulated
NLGN4X	SGK1	MAL	Down-regulated
PDPN	PDE9A	TMEM253	Down-regulated
PLXDC1	SPPL2A	PKIB	Down-regulated
TCF21	EPB41L3	ZNF575	Down-regulated
GBP3	C1orf115	GRIK3	Down-regulated
C3orf14	AQP11	LEXM	Down-regulated
NKG7	SLC26A2	IL6R	Down-regulated
HOXB7	FMO4	CCN5	Down-regulated
MFAP4	NR3C2	TPH1	Down-regulated
GNLY	GPD1L	RNF152	Down-regulated
MAPK10	PLCE1	SLC22A5	Down-regulated
ATOH1	ARHGAP42	ANO5	Down-regulated
GALNT17	ADH1B	GLTP	Down-regulated
CRIP1	KLF4	C16orf89	Down-regulated
PSEN1	CALCOCO2	STMN2	Down-regulated
CD3E	MT1M	HSD3B2	Down-regulated
PRKAR2B	EPB41L4B	SLCO4C1	Down-regulated
DDR2	THRB	SEMA6D	Down-regulated
SDR16C5	CPT1A	SCNN1B	Down-regulated
PGM5	RELL1	CWH43	Down-regulated
CD248	PTP4A1	B3GALT1	Down-regulated
SPINK5	LYVE1	CNTFR	Down-regulated
MUC4	PCSK7	CDH19	Down-regulated
RHBDL2	SOS2	SLC6A19	Down-regulated
LPAR1	ACACB	PEX26	Down-regulated
CCL5	GSN	ACKR2	Down-regulated
MRGPRF	PSEN1	CNR1	Down-regulated
EDN2	SYTL4	CHGA	Down-regulated
CDH19	ZG16	UGT1A10	Down-regulated
PTN	METTL7A	PLAC9	Down-regulated
MZB1	NUDT16	TMEM220	Down-regulated
GLP2R	HDAC9	NPY	Down-regulated
LRRN2	GAB1	SORCS1	Down-regulated
BTNL3	REEP3	MEP1B	Down-regulated
CD247	RALB	TMEM236	Down-regulated
RAB34	HTR4	TUBB4A	Down-regulated
CD79A	CAB39	CLCA4	Down-regulated
GZMK	SCD5	CDKN2B	Down-regulated
ID1	MAMDC2	CCL23	Down-regulated
SHISA3	PCOLCE2	SLC51B	Down-regulated
ADAMDEC1	FTH1	TINCR	Down-regulated
TNNC1	OGN	CA2	Down-regulated
SLC25A34	SEMA6A	ADGRL3	Down-regulated
HIST1H2AE	ZSWIM6	B4GALNT2	Down-regulated
ANKRD35	MYO15B	ADCYAP1R1	Down-regulated
CYGB	NPY1R	OGN	Down-regulated
RUNX1T1	MPP5	AFF3	Down-regulated
MEDAG	RHOC	UNC5C	Down-regulated
CEACAM7	LGALS2	KCNE2	Down-regulated
APOBEC3C	SLC20A2	SLC17A4	Down-regulated
SNAI2	SLC22A4	PLCD1	Down-regulated
LRRC26	PPARD	ARHGAP20	Down-regulated
NTNG2	NEDD4L	RDH5	Down-regulated
SCNN1A	MT1F	TMEM82	Down-regulated
BAMBI	DISP2	MS4A12	Down-regulated
KIT	KIAA0513	WSCD1	Down-regulated
CFD	MT1E	HTR4	Down-regulated
CLIP3	KCTD9	SEMA3E	Down-regulated
OLFM1	SLC22A23	PDZD4	Down-regulated
PCOLCE	SLC46A3	MT1M	Down-regulated
HIST1H2AG	MGLL	ANGPTL1	Down-regulated
COPZ2	SECTM1	GUCA2A	Down-regulated
ZBP1	SNX24	STBD1	Down-regulated
COL14A1	ATP2B1	TCEAL5	Down-regulated
TRPM6	SORT1	RETSAT	Down-regulated
PAG1	FAM107A	APPL2	Down-regulated
PRKACB	NBPF1	CA4	Down-regulated
LRRC31	EPAS1	CHAD	Down-regulated
NUMB	ADCY9	SPINK2	Down-regulated
SCARA3	ADIPOQ	GDPD2	Down-regulated
CST7	PLAC8	CLDN23	Down-regulated
SLAMF7	ANPEP	DPP6	Down-regulated
SLC26A3	PLAC9	GNG7	Down-regulated
MUC1	BDKRB1	SCN2B	Down-regulated
FABP1	SPTSSA	NEGR1	Down-regulated
CDC42EP3	HBB	ETFDH	Down-regulated
CYBRD1	PGM1	CNNM2	Down-regulated
WNT2B	CDKN1A	HTR3E	Down-regulated
BATF	BCL2L11	CNTN4	Down-regulated
PIGR	SLC15A1	DUSP26	Down-regulated
TWIST2	HADH	LILRB5	Down-regulated
CCDC8	GLS	GPR15	Down-regulated
BCAS1	MT1X	GLRA4	Down-regulated
ANK2	MCL1	UGP2	Down-regulated
DCN	ADH1A	ABI3BP	Down-regulated
FSIP2	BMX	NOVA1	Down-regulated
HEPACAM2	SLC25A23	MPZ	Down-regulated
RETN	NEDD9	TP53INP2	Down-regulated
NDN	BCL2	SLC26A2	Down-regulated
ADM	FKBP1B	TRPV3	Down-regulated
SLC30A4	FAM46A	SMPDL3A	Down-regulated
CD177	FXYD1	CD163L1	Down-regulated
PRDM1	KBTBD11	WDR78	Down-regulated
EIF4E3	SCG2	PLPP1	Down-regulated
SCT	AKR1C1	P2RY4	Down-regulated
TSHZ2	FCHO2	NR3C2	Down-regulated
FGL2	GLIPR2	MYOM1	Down-regulated
GUCA2A	UGCG	ENTPD5	Down-regulated
GAS7	PELI2	BEST2	Down-regulated
HIST1H2BD	SCUBE2	HSD17B2	Down-regulated
EFEMP2	C7	NCAM1	Down-regulated
FEZ1	PRIMA1	GFRA1	Down-regulated
CAVIN3	PCSK5	TMEM37	Down-regulated
P3H2	ATL1	NKX2-3	Down-regulated
AGR3	SCN7A	PDK4	Down-regulated
NXN	NR3C1	CTSG	Down-regulated
FGFR1	RIMS3	P2RY12	Down-regulated
MRC2	CLU	ANK2	Down-regulated
MUC12	CPA3	NAALADL1	Down-regulated
SNED1	MIER1	GPAT3	Down-regulated
PTPRR	RPS6KA5	PDCD4	Down-regulated
LIN7B	CCL19	PIANP	Down-regulated
LAMA2	VWA5A	ENHO	Down-regulated
TMEM200A	MAOA	PCSK5	Down-regulated
CCL4	FHL1	AHCYL2	Down-regulated
CLEC2B	PLSCR4	ADCY5	Down-regulated
EMP1	PPARGC1A	NAAA	Down-regulated
EMID1	HSPA2	P2RY1	Down-regulated
DGKA	SVOPL	PYGM	Down-regulated
TIMP4	KALRN	NR1H4	Down-regulated
RASL12	MAN1A1	DNASE1L3	Down-regulated
PDLIM2	NTRK2	DHRS11	Down-regulated
JAML	GNAI1	TMEM59L	Down-regulated
MELTF	NEO1	PTGDR2	Down-regulated
RGS2	VIP	FUCA1	Down-regulated
PPP2R3A	SLC6A8	EDN3	Down-regulated
FOS	PPP1CB	NR5A2	Down-regulated
GYPC	LRMP	CCL14	Down-regulated
PRAG1	SRPX	TMEM35A	Down-regulated
ABI3BP	EIF1AY	HAPLN1	Down-regulated
WNT4	TMEM133	SCUBE2	Down-regulated
PNMA1	MPEG1	SLC36A1	Down-regulated
CPNE8	NEURL1B	PLCE1	Down-regulated
LAMA3	BBIP1	DPF3	Down-regulated
SLCO2A1	CIDEB	MMRN1	Down-regulated
DOK2	TMOD3	C11orf86	Down-regulated
CDKN2B	CHRDL1	PCOLCE2	Down-regulated
HMGCS2	EPB41L4A	GFRA3	Down-regulated
FBXO32	CNTN4	SLC22A18AS	Down-regulated
SLC6A8	CKB	ATP13A4	Down-regulated
LYPD8	DHDDS	GPM6A	Down-regulated
ARHGAP15	ABCB1	PDE2A	Down-regulated
BNIP3L	KLF6	NPTX1	Down-regulated
ITM2C	RRAS2	C7	Down-regulated
SH3BP1	SMPD1	RUNDC3B	Down-regulated
MT-ND1	KRT24	EPHA7	Down-regulated
ACY3	SPON1	LDHD	Down-regulated
COL6A2	AMPD1	RMDN2	Down-regulated
KCTD9	ABI3BP	IGSF10	Down-regulated
PIGZ	NMT2	TCF21	Down-regulated
PRSS23	ARRDC4	PPP2R3A	Down-regulated
PLEKHO1	PLEKHF2	P2RY14	Down-regulated
CDHR5	SLITRK6	P2RX1	Down-regulated
HIST1H2AC	TXNIP	GAP43	Down-regulated
EGR1	TLR3	ZG16	Down-regulated
KRT20	FOSL2	LAMA1	Down-regulated
	EDIL3	NTN1	Down-regulated
	PLCG2	CCBE1	Down-regulated
	MBNL1	METTL7A	Down-regulated
	FOS	TMCC3	Down-regulated
	GPR34	CCDC152	Down-regulated
	AKAP9	CHODL	Down-regulated
	JAM2	PTN	Down-regulated
	CASZ1	GPT	Down-regulated
	TRIM10	EPB41L3	Down-regulated
	FABP4	KLF4	Down-regulated
	CIRBP	INSL5	Down-regulated
	EGLN3	ADAMDEC1	Down-regulated
	GPX3	TSPAN7	Down-regulated
	MT1H	ACADS	Down-regulated
	FBXO32	HS3ST6	Down-regulated
	SFRP1	CHL1	Down-regulated
	C11orf54	GNAO1	Down-regulated
	SGPP1	PDE7B	Down-regulated
	PINK1	GNA11	Down-regulated
	IGF1	FSIP2	Down-regulated
	CYCS	SLC4A10	Down-regulated
	C16orf54	CNTN3	Down-regulated
	GHR	CITED2	Down-regulated
	SCP2	LDB3	Down-regulated
	PPP1R9A	DCLK1	Down-regulated
	MFAP5	FHL1	Down-regulated
	MLIP	CPM	Down-regulated
	HPGDS	ABCA9	Down-regulated
	ADH1C	ASB2	Down-regulated
	SMCHD1	RNF112	Down-regulated
	BMP2	FGFBP2	Down-regulated
	PGGT1B	BTNL8	Down-regulated
	FAM107B	MT1H	Down-regulated
	PDE4D	C1QTNF7	Down-regulated
	PDE3A	PRDX6	Down-regulated
	TRANK1	CASP7	Down-regulated
	HIPK3	ANPEP	Down-regulated
	ZC3H12C	ADH1C	Down-regulated
	PLOD2	CASQ2	Down-regulated
	KLF9	SCNN1G	Down-regulated
	GNA13	SLC25A23	Down-regulated
	BSG	SCUBE1	Down-regulated
	PDE7B	SCIN	Down-regulated
	EFEMP1	SCN4B	Down-regulated
	GREM2	TTLL6	Down-regulated
	CHGB	ST6GALNAC6	Down-regulated
	FNIP2	JAM2	Down-regulated
	CLIP4	ASPG	Down-regulated
	KLHL34	PADI2	Down-regulated
	TMEM120A	DPT	Down-regulated
	LTK	TAGLN3	Down-regulated
	CLTB	PDZRN4	Down-regulated
	PPARGC1B	METTL24	Down-regulated
	C2orf40	TNFRSF17	Down-regulated
	SLC16A1	GRAMD2B	Down-regulated
	CFD	FAM151A	Down-regulated
	KAT2B	PLCL2	Down-regulated
	EYA2	MT1F	Down-regulated
	IQGAP2	CHP2	Down-regulated
	CILP	DHRS9	Down-regulated
	SYNPO2	ADAMTSL3	Down-regulated
	AKAP7	DISP2	Down-regulated
	ACAT1	TRANK1	Down-regulated
	MPP7	PLAAT2	Down-regulated
	HSPB3	C1orf115	Down-regulated
	CAMK2D	CDC14A	Down-regulated
	KIF16B	BMP5	Down-regulated
	RCAN2	ZZEF1	Down-regulated
	C1orf21	ITGA8	Down-regulated
	ASPA	TEF	Down-regulated
	FGFR2	PTGS1	Down-regulated
	RETNLB	ENDOD1	Down-regulated
	HPGD	ANK3	Down-regulated
	RARA	RGS9	Down-regulated
	NSF	CCDC69	Down-regulated
	SCARA5	SPPL2A	Down-regulated
	ACADSB	BMX	Down-regulated
	UGDH	ATP1B2	Down-regulated
	SCARB2	CXCL12	Down-regulated
	DST	CLEC10A	Down-regulated
	NR1H4	SULT1A1	Down-regulated
	CMBL	VIP	Down-regulated
	RSAD2	MXI1	Down-regulated
	TMEM30A	EYA2	Down-regulated
	PITPNM3	MIER3	Down-regulated
	P2RX4	CD36	Down-regulated
	TCEA3	CNTN1	Down-regulated
	ETNK1	SLC9A9	Down-regulated
	ABHD6	HPGD	Down-regulated
	ATP10B	SELENOP	Down-regulated
	KCNMA1	GNG3	Down-regulated
	NAP1L2	CPT2	Down-regulated
	XK	ADTRP	Down-regulated
	NMNAT1	CAVIN2	Down-regulated
	ANO5	ABHD3	Down-regulated
	OPHN1	PDE9A	Down-regulated
	BCHE	AGTR1	Down-regulated
	TSPAN7	MADCAM1	Down-regulated
	NUDT12	SLC26A3	Down-regulated
	ZNF655	SRPX	Down-regulated
	SLC3A1	LRMP	Down-regulated
	SORBS2	ASAP3	Down-regulated
	NDRG2	PRKCB	Down-regulated
	ND6	HSD11B2	Down-regulated
	ACADVL	KIAA0513	Down-regulated
	PHYH	MALL	Down-regulated
	GPM6A	BEND5	Down-regulated
	CITED2	UGT2A3	Down-regulated
	FOXP2	FAM163B	Down-regulated
	F13A1	TCEAL2	Down-regulated
	ACADM	MMP28	Down-regulated
	UQCR10	TRHDE	Down-regulated
	CAPN2	CNNM4	Down-regulated
	RGS13	NIBAN1	Down-regulated
	CACNB2	FMO4	Down-regulated
	STAM2	PBLD	Down-regulated
	NOVA1	SCG3	Down-regulated
	CPE	CIPC	Down-regulated
	PLP1	VAT1L	Down-regulated
	STMN2	LPAR1	Down-regulated
	MT2A	ITM2C	Down-regulated
	PTN	HAND2	Down-regulated
	ZFP3	TM6SF2	Down-regulated
	CLDN11	SMPD1	Down-regulated
	SPAG16	BEX1	Down-regulated
	YTHDF3	SUGCT	Down-regulated
	RBM24	ACOX1	Down-regulated
	SYNC	LGALS9C	Down-regulated
	CD36	CPNE8	Down-regulated
	TP53INP2	TRIM40	Down-regulated
	ZNF595	RBPMS2	Down-regulated
	ANK2	SLC2A13	Down-regulated
	VLDLR	SECTM1	Down-regulated
	EGLN1	FGL2	Down-regulated
	CAMK2N1	PTPN21	Down-regulated
	CNTN3	MORN5	Down-regulated
	DPT	NUGGC	Down-regulated
	PRKAR2B	UGDH	Down-regulated
	PIK3CG	RBFOX3	Down-regulated
	CXCL12	MYH11	Down-regulated
	IL6ST	SGK1	Down-regulated
	SGMS2	KCNMA1	Down-regulated
	SLC41A2	NEFL	Down-regulated
	ARHGAP44	TTC22	Down-regulated
	SOCS2	NBPF1	Down-regulated
	MMRN1	PXMP2	Down-regulated
	LPAR1	GPD1L	Down-regulated
	INPP5A	ZBTB7B	Down-regulated
	STK17B	RHEX	Down-regulated
	ENTPD3	PEG3	Down-regulated
	MIB2	SLC23A1	Down-regulated
	SLCO2A1	PTPRH	Down-regulated
	HINT3	SFRP5	Down-regulated
	ADRB1	FBLIM1	Down-regulated
	KIAA1161	ARHGAP44	Down-regulated
	GLDN	CHGB	Down-regulated
	SNX13	SLC25A20	Down-regulated
	KIT	SEMA6A	Down-regulated
	HRCT1	RELN	Down-regulated
	TOX	LRRC19	Down-regulated
	PRKACB	ADAMTSL1	Down-regulated
	PDK4	ALKAL2	Down-regulated
	PTGER4	GPM6B	Down-regulated
	ANGPTL1	GNG8	Down-regulated
	P2RY14	CEACAM7	Down-regulated
	HMOX1	CNGA3	Down-regulated
	FEM1C	ACACB	Down-regulated
	RHOU	TLR3	Down-regulated
	PTPRF	TMEM255A	Down-regulated
	OSBPL1A	PINK1	Down-regulated
	PID1	LMO3	Down-regulated
	MYZAP	MYOCD	Down-regulated
	CFLAR	FCER2	Down-regulated
	CYBRD1	C1orf210	Down-regulated
	TMEM56	MT1X	Down-regulated
	TRIM36	SYNM	Down-regulated
	FGL2	IQCN	Down-regulated
	PACSIN2	SULT1B1	Down-regulated
	ATF3	CPNE5	Down-regulated
	SRI	HHLA2	Down-regulated
	DCLK1	CHRDL1	Down-regulated
	CCNG2	TMOD1	Down-regulated
	CHGA	SLIT3	Down-regulated
	CASD1	LYPD8	Down-regulated
	AVIL	FABP2	Down-regulated
	CIDEC	NEU4	Down-regulated
	BEX4	GDPD3	Down-regulated
	EFHC2	CBX7	Down-regulated
	ECI2	BTNL3	Down-regulated
	CMAHP	KCNN3	Down-regulated
	SEC23A	KIF5A	Down-regulated
	LGALSL	ZBTB16	Down-regulated
	TPSAB1	PGM5	Down-regulated
	DPF3	CHP1	Down-regulated
	OPTN	GPX3	Down-regulated
	SDPR	BCAR3	Down-regulated
	LIFR	CEACAM1	Down-regulated
	MXI1	MYLK	Down-regulated
	MAGI2	RNF150	Down-regulated
	TPK1	CORO2B	Down-regulated
	RECK	SDCBP2	Down-regulated
	SLC9A1	SIGLEC8	Down-regulated
	MARC2	THRB	Down-regulated
	KIF1C	KCNA3	Down-regulated
	ITM2A	SSBP2	Down-regulated
	KDM5D	PLAC8	Down-regulated
	PGPEP1	SYNPO2	Down-regulated
	CNST	SMIM14	Down-regulated
	FRMD4B	FAM189A2	Down-regulated
		AKR1B10	Down-regulated
		CLIC5	Down-regulated
		KCNK3	Down-regulated
		LMOD1	Down-regulated
		EIF4E3	Down-regulated
		CD209	Down-regulated
		VSIR	Down-regulated
		RCAN2	Down-regulated
		ZER1	Down-regulated
		SHISAL1	Down-regulated
		SLCO2A1	Down-regulated
		FLVCR2	Down-regulated
		TDP2	Down-regulated
		KCNIP4	Down-regulated
		TMEM171	Down-regulated
		MT1G	Down-regulated
		HOXD1	Down-regulated
		CCDC68	Down-regulated
		TUBAL3	Down-regulated
		GRIK5	Down-regulated
		2021-03-08	Down-regulated
		TESK2	Down-regulated
		CREB3L3	Down-regulated
		GNG2	Down-regulated
		MOGAT2	Down-regulated
		TMIGD3	Down-regulated
		C7orf31	Down-regulated
		HMCN2	Down-regulated
		BCAS1	Down-regulated
		CDHR5	Down-regulated
		OPN3	Down-regulated
		MOCS1	Down-regulated
		ATP8B1	Down-regulated
		LGALS4	Down-regulated
		PLPP3	Down-regulated
		FMO5	Down-regulated
		TSPAN1	Down-regulated
		B3GALT5	Down-regulated
		SLC30A4	Down-regulated
		DAAM2	Down-regulated
		SRI	Down-regulated
		CILP	Down-regulated
		CCNYL1	Down-regulated
		SYNPO	Down-regulated
		CP	Down-regulated
		ITM2A	Down-regulated
		FCRLA	Down-regulated
		SGCA	Down-regulated
		ARL14	Down-regulated
		HIGD1A	Down-regulated
		C1QTNF2	Down-regulated
		STUM	Down-regulated
		LGI4	Down-regulated
		IRF4	Down-regulated
		INA	Down-regulated
		ATP6V0D2	Down-regulated
		FCER1A	Down-regulated
		ARHGEF37	Down-regulated
		HSPB8	Down-regulated
		PCK1	Down-regulated
		SQOR	Down-regulated
		HHIP	Down-regulated
		MOB3B	Down-regulated
		RPL10L	Down-regulated
		C4orf19	Down-regulated
		FER1L6	Down-regulated
		PAQR5	Down-regulated
		KIAA1211	Down-regulated
		HSPB6	Down-regulated
		C8orf88	Down-regulated
		ADCY9	Down-regulated
		GLIPR2	Down-regulated
		P2RX4	Down-regulated
		SETBP1	Down-regulated
		PPP1R1A	Down-regulated
		SMYD1	Down-regulated
		BMP6	Down-regulated
		APOBEC3A	Down-regulated
		ETHE1	Down-regulated
		CES2	Down-regulated
		PSD	Down-regulated
		LYNX1	Down-regulated
		XDH	Down-regulated
		B3GALT4	Down-regulated
		ACAA2	Down-regulated
		AQP7	Down-regulated
		GSN	Down-regulated
		SHE	Down-regulated
		KIF1A	Down-regulated
		RAB27A	Down-regulated
		B3GNT7	Down-regulated
		HLF	Down-regulated
		FOXF2	Down-regulated
		PCP4L1	Down-regulated
		PAPSS2	Down-regulated
		STYK1	Down-regulated
		GPER1	Down-regulated
		JCHAIN	Down-regulated
		SCGB2A1	Down-regulated
		C15orf48	Down-regulated
		EDIL3	Down-regulated
		MGLL	Down-regulated
		TLCD2	Down-regulated
		KCNMB1	Down-regulated
		F13A1	Down-regulated
		REP15	Down-regulated
		FGFR2	Down-regulated
		CCR2	Down-regulated
		SYP	Down-regulated
		TACR2	Down-regulated
		HRCT1	Down-regulated
		SLC2A4	Down-regulated
		KAT2B	Down-regulated
		MAOA	Down-regulated
		STAP1	Down-regulated
		RBM47	Down-regulated
		SH2D6	Down-regulated
		SHISA3	Down-regulated
		FNBP1	Down-regulated
		MTM1	Down-regulated
		SCG2	Down-regulated
		DNER	Down-regulated
		PLCG2	Down-regulated
		PEX11A	Down-regulated
		OSR1	Down-regulated
		CA12	Down-regulated
		RIOK3	Down-regulated
		ENTPD3	Down-regulated
		RGMA	Down-regulated
		SLC52A1	Down-regulated
		GHR	Down-regulated
		MFAP5	Down-regulated
		SLC22A23	Down-regulated
		CLEC4G	Down-regulated
		SLC9A3	Down-regulated
		CFP	Down-regulated
		PAG1	Down-regulated
		DIRAS1	Down-regulated
		CFD	Down-regulated
		SNAP25	Down-regulated
		PPP1R12B	Down-regulated
		RASD2	Down-regulated
		CHST5	Down-regulated
		GCNT4	Down-regulated
		SALL2	Down-regulated
		FRMD3	Down-regulated
		SIAE	Down-regulated
		CD1D	Down-regulated
		C5orf30	Down-regulated
		PAMR1	Down-regulated
		SEMA3G	Down-regulated
		NEDD4L	Down-regulated
		EDN2	Down-regulated
		OMD	Down-regulated
		PGM1	Down-regulated
		BVES	Down-regulated
		CSRP1	Down-regulated
		MASP1	Down-regulated
		MXD1	Down-regulated
		IL16	Down-regulated
		REEP2	Down-regulated
		RCSD1	Down-regulated
		PRKACB	Down-regulated
		CPED1	Down-regulated
		ARRDC4	Down-regulated
		CYS1	Down-regulated
		SLC9A2	Down-regulated
		FOLR2	Down-regulated
		NDRG2	Down-regulated
		CPT1A	Down-regulated
		MS4A2	Down-regulated
		JPH2	Down-regulated
		LRRC66	Down-regulated
		PTGDR	Down-regulated
		MB	Down-regulated
		NEURL1B	Down-regulated
		SYNC	Down-regulated
		PLSCR4	Down-regulated
		CNN1	Down-regulated
		GIMAP1	Down-regulated
		SMIM6	Down-regulated
		BMP2	Down-regulated
		MT2A	Down-regulated
		GLDN	Down-regulated
		SLC35G1	Down-regulated
		PLN	Down-regulated
		UGT2B15	Down-regulated
		C14orf132	Down-regulated
		PTGER4	Down-regulated
		CHRM2	Down-regulated
		ADAM33	Down-regulated
		BDKRB1	Down-regulated
		CLU	Down-regulated
		HBB	Down-regulated
		SYNGR1	Down-regulated
		BLK	Down-regulated
		ENTPD8	Down-regulated
		UGT1A1	Down-regulated
		SI	Down-regulated
		SLC9A1	Down-regulated
		SEMA3D	Down-regulated
		ACVRL1	Down-regulated
		PNOC	Down-regulated
		CCL8	Down-regulated
		ZBTB7C	Down-regulated
		GSTA1	Down-regulated
		NPY1R	Down-regulated
		TENT5C	Down-regulated
		IGSF9	Down-regulated
		NXPE4	Down-regulated
		PPARGC1A	Down-regulated
		LRRN4CL	Down-regulated
		GNG13	Down-regulated
		CAPN5	Down-regulated
		NR3C1	Down-regulated
		KLRB1	Down-regulated
		CCL28	Down-regulated
		KLF9	Down-regulated
		PPP1R14A	Down-regulated
		MPEG1	Down-regulated
		CLDN5	Down-regulated
		RHOU	Down-regulated
		S100B	Down-regulated
		HEPACAM2	Down-regulated
		SLC41A2	Down-regulated
		CLMN	Down-regulated
		CES3	Down-regulated
		PDE3A	Down-regulated
		FBXL22	Down-regulated
		VAMP2	Down-regulated
		CFL2	Down-regulated
		LPCAT3	Down-regulated
		FILIP1	Down-regulated
		TST	Down-regulated
		ACAT1	Down-regulated
		PRKAR2B	Down-regulated
		MYORG	Down-regulated
		RILP	Down-regulated
		CCL13	Down-regulated
		POPDC2	Down-regulated
		PPARGC1B	Down-regulated
		CLDN11	Down-regulated
		ACTG2	Down-regulated
		DACT3	Down-regulated
		FABP4	Down-regulated
		DSC2	Down-regulated
		TMEM238L	Down-regulated
		HMOX1	Down-regulated
		SNCG	Down-regulated
		OLFM1	Down-regulated
		GALNT12	Down-regulated
		ISX	Down-regulated
		RNASEL	Down-regulated
		MYO1A	Down-regulated
		VIPR1	Down-regulated
		NDN	Down-regulated
		BEX4	Down-regulated
		AOC3	Down-regulated
		SLC16A9	Down-regulated
		IGFBP6	Down-regulated
		VSIG2	Down-regulated
		KRT20	Down-regulated
		GIMAP7	Down-regulated
		ARL4D	Down-regulated
		PLIN4	Down-regulated
		TLR7	Down-regulated
		AOC1	Down-regulated
		PTX3	Down-regulated
		FAM189A1	Down-regulated
		PDGFD	Down-regulated
		MAB21L2	Down-regulated
		SPEG	Down-regulated
		SLC22A17	Down-regulated
		PDE5A	Down-regulated
		ACKR1	Down-regulated
		CRYAB	Down-regulated
		TCEAL7	Down-regulated
		MFAP4	Down-regulated
		HAND1	Down-regulated
		FXYD6	Down-regulated
		DES	Down-regulated
		PIK3CG	Down-regulated
		TCN2	Down-regulated
		LGALS2	Down-regulated
		MFSD4A	Down-regulated
		TNFSF10	Down-regulated
		SUCLG2	Down-regulated
		NXPE1	Down-regulated
		AOX1	Down-regulated
		PRELP	Down-regulated
		FOXP2	Down-regulated
		KIR2DL4	Down-regulated
		CD79A	Down-regulated
		CLCA1	Down-regulated
		CASP5	Down-regulated
		FBXO32	Down-regulated
		CD79B	Down-regulated
		BCL2	Down-regulated
		NPR1	Down-regulated
		EML1	Down-regulated
		PPP1R16B	Down-regulated
		HSD17B11	Down-regulated
		GALNT15	Down-regulated
		TCF7L1	Down-regulated
		ITIH5	Down-regulated
		PAQR8	Down-regulated
		MEF2C	Down-regulated
		PJA2	Down-regulated
		VPREB3	Down-regulated
		CALB2	Down-regulated
		SELENBP1	Down-regulated
		GYPC	Down-regulated
		CR2	Down-regulated
		TPSG1	Down-regulated
		AKR1C2	Down-regulated
		GIMAP8	Down-regulated
		SLC35D1	Down-regulated
		TMPRSS2	Down-regulated
		NAP1L3	Down-regulated
		CLIP4	Down-regulated
		LRRC75A	Down-regulated
		JAML	Down-regulated
		GPA33	Down-regulated
		DENND2A	Down-regulated
		SPARCL1	Down-regulated
		DNAJB5	Down-regulated
		RELL1	Down-regulated
		CD27	Down-regulated
		UCN3	Down-regulated
		PTK2B	Down-regulated
		KIT	Down-regulated
		SLC20A1	Down-regulated
		COLEC12	Down-regulated
		CD22	Down-regulated
		EPAS1	Down-regulated
		PLS1	Down-regulated
		ACSF2	Down-regulated
		IGSF3	Down-regulated
		MT1E	Down-regulated
		PLCD3	Down-regulated
		APOBR	Down-regulated
		CHRNA3	Down-regulated
		PALM	Down-regulated
		FABP1	Down-regulated
		UCHL1	Down-regulated
		B3GNT6	Down-regulated
		MYL9	Down-regulated
		RAB37	Down-regulated
		EMP1	Down-regulated
		LIMA1	Down-regulated
		NAT1	Down-regulated
		F2RL1	Down-regulated
		UGT2B17	Down-regulated
		SLC6A9	Down-regulated
		MS4A1	Down-regulated
		ARMCX1	Down-regulated
		OSBPL1A	Down-regulated
		TNS1	Down-regulated
		HSPB3	Down-regulated
		GCNT3	Down-regulated
		CDHR2	Down-regulated
		CYBRD1	Down-regulated
		EPB41L4B	Down-regulated
		TXNIP	Down-regulated
		TENT5B	Down-regulated
		SNX24	Down-regulated
		CROT	Down-regulated
		IL1R2	Down-regulated
		LGALS9B	Down-regulated
		MAOB	Down-regulated
		HIF3A	Down-regulated
		RIMKLA	Down-regulated
		MRGPRF	Down-regulated
		NGFR	Down-regulated
		LIMS2	Down-regulated
		HIST1H1C	Down-regulated
		TRIM36	Down-regulated
		TMTC1	Down-regulated
		PIGZ	Down-regulated
		ARHGEF25	Down-regulated
		SH3BGR	Down-regulated
		SLC44A4	Down-regulated
		DPYD	Down-regulated
		ECI2	Down-regulated
		PNCK	Down-regulated
		P2RY8	Down-regulated
		CGN	Down-regulated
		TMEM140	Down-regulated
		CCNJL	Down-regulated
		KANK2	Down-regulated
		C20orf194	Down-regulated
		FOXN3	Down-regulated
		RAB6B	Down-regulated
		KLK15	Down-regulated
		B3GNT8	Down-regulated
		HSPA2	Down-regulated
		CIDEC	Down-regulated
		MGAT4A	Down-regulated
		RTL5	Down-regulated
		MEP1A	Down-regulated
		CCL19	Down-regulated
		RTN1	Down-regulated
		FCGBP	Down-regulated
		POU2AF1	Down-regulated
		FAM107B	Down-regulated
		EPHX2	Down-regulated
		RASGRP2	Down-regulated
		NEUROD1	Down-regulated
		CCL15	Down-regulated
		SLC1A1	Down-regulated
		IQGAP2	Down-regulated
		BDKRB2	Down-regulated
		MATN2	Down-regulated
		RERG	Down-regulated
		VWA5A	Down-regulated
		RBM24	Down-regulated
		ATP2A3	Down-regulated
		BARX2	Down-regulated
		VILL	Down-regulated
		MAF	Down-regulated
		PID1	Down-regulated
		SVIL	Down-regulated
		SLC46A3	Down-regulated
		STAB1	Down-regulated
		CD180	Down-regulated
		EDNRB	Down-regulated
		KCTD9	Down-regulated
		NAT2	Down-regulated
		CD48	Down-regulated
		CAV1	Down-regulated
		OR2W3	Down-regulated
		TCL1A	Down-regulated
		SIGLEC1	Down-regulated
		ANKRD40CL	Down-regulated
		MIER1	Down-regulated
		FLNC	Down-regulated
		CNRIP1	Down-regulated
		NIPAL1	Down-regulated
		KIF13B	Down-regulated
		AKAP5	Down-regulated
		CYP2C18	Down-regulated
		CASD1	Down-regulated
		DPP10	Down-regulated
		CRABP1	Down-regulated
		FAXDC2	Down-regulated
		GNAI1	Down-regulated
		GIMAP6	Down-regulated
		CLCN2	Down-regulated
		SLC13A2	Down-regulated
		TSPAN11	Down-regulated
		SIPA1L2	Down-regulated
		SVEP1	Down-regulated
		GPRASP1	Down-regulated
		SSPN	Down-regulated
		MZB1	Down-regulated
		SGCE	Down-regulated
		MEIS1	Down-regulated
		EPHA10	Down-regulated
		PLA2G5	Down-regulated
		C3orf85	Down-regulated
		C16orf54	Down-regulated
		ICAM3	Down-regulated
		RHBDL2	Down-regulated
		CYP3A4	Down-regulated
		PARM1	Down-regulated
		VPS35L	Down-regulated
		ADAMTS1	Down-regulated
		LGR4	Down-regulated
		CLIP3	Down-regulated
		GOLM1	Down-regulated
		TNFAIP8L3	Down-regulated
		ZC3H12C	Down-regulated
		LMO2	Down-regulated
		NXPE2	Down-regulated
		TPSB2	Down-regulated
		PRKAA2	Down-regulated
		ACADM	Down-regulated
		MAN1A1	Down-regulated
		HSPB7	Down-regulated
		MSRB3	Down-regulated
		CMBL	Down-regulated
		CNGA1	Down-regulated
		DEFB1	Down-regulated
		FKBP1B	Down-regulated
		PITPNM3	Down-regulated
		SLC38A4	Down-regulated
		ITLN1	Down-regulated
		P3H2	Down-regulated
		PPP1R3C	Down-regulated
		TCEA3	Down-regulated
		SMPD3	Down-regulated
		LRRC31	Down-regulated
		AHNAK	Down-regulated
		RHOF	Down-regulated
		CLMP	Down-regulated
		SMIM32	Down-regulated
		RGL1	Down-regulated
		MARCKS	Down-regulated
		DDR2	Down-regulated
		XCL2	Down-regulated
		LSP1	Down-regulated
		GAS7	Down-regulated
		TMEM54	Down-regulated
		GPRIN2	Down-regulated
		LPP	Down-regulated
		KCNG1	Down-regulated
		IKZF1	Down-regulated
		GLOD5	Down-regulated
		DMD	Down-regulated
		GGT6	Down-regulated
		ZNF415	Down-regulated
		ENPP2	Down-regulated
		CCL21	Down-regulated
		LXN	Down-regulated
		CPA3	Down-regulated
		SLIT2	Down-regulated
		BTK	Down-regulated
		FAM49A	Down-regulated
		PDLIM3	Down-regulated
		TPSAB1	Down-regulated
		ZEB2	Down-regulated
		SGK2	Down-regulated
		SLAMF7	Down-regulated
		TOX	Down-regulated
		SCARA3	Down-regulated
		PER3	Down-regulated
		TBC1D9	Down-regulated
		FXYD3	Down-regulated
		PTPRR	Down-regulated
		CPXM2	Down-regulated
		DDX60	Down-regulated
		CD19	Down-regulated
		DCN	Down-regulated
		HMGCS2	Down-regulated
		CMKLR1	Down-regulated
		PLA2G10	Down-regulated
		FDCSP	Down-regulated
		GPR34	Down-regulated
		APBB1	Down-regulated
		IGLL5	Down-regulated
		LTBP4	Down-regulated
		L1CAM	Down-regulated
		ITGA7	Down-regulated
		CD1C	Down-regulated
		ATP8A1	Down-regulated
		FBLN1	Down-regulated
		LGALS3	Down-regulated
		HBA2	Down-regulated
		ADRA2A	Down-regulated
		RNF125	Down-regulated
		PBX1	Down-regulated
		ATP2B4	Down-regulated
		CAPN13	Down-regulated
		INAFM2	Down-regulated
		JAZF1	Down-regulated
		A2M	Down-regulated
		CCDC80	Down-regulated
		FRMD1	Down-regulated
		CAMK2N1	Down-regulated
		MGP	Down-regulated
		TEK	Down-regulated
		APOBEC3B	Down-regulated
		RIMS3	Down-regulated
		PLIN1	Down-regulated
		TJP3	Down-regulated
		AMN	Down-regulated
		TMEM61	Down-regulated
		LIPH	Down-regulated
		FCMR	Down-regulated
		CAP2	Down-regulated
		EEF1A2	Down-regulated
		PELI2	Down-regulated
		JAM3	Down-regulated
		GZMM	Down-regulated
		CAPN9	Down-regulated
		IL6ST	Down-regulated
		C3orf70	Down-regulated
		SSTR1	Down-regulated
		WNT9A	Down-regulated
		ZNF304	Down-regulated
		NEURL1	Down-regulated
		IL10RA	Down-regulated
		EBI3	Down-regulated
		TAGLN	Down-regulated
		SYTL2	Down-regulated
		FBLN5	Down-regulated
		C1QTNF12	Down-regulated
		CRYBA2	Down-regulated
		EVI2B	Down-regulated
		ADAMTSL4	Down-regulated
		CLIC2	Down-regulated
		RGS2	Down-regulated
		OLFML1	Down-regulated
		LTK	Down-regulated
		SERTAD4	Down-regulated
		SORBS1	Down-regulated
		MS4A7	Down-regulated
		ITGB7	Down-regulated
		SPART	Down-regulated
		MS4A8	Down-regulated
		RSAD2	Down-regulated
		P2RY10	Down-regulated
		ARHGEF6	Down-regulated
		MS4A4A	Down-regulated
		TINAG	Down-regulated
		TRIM58	Down-regulated
		GIMAP4	Down-regulated
		ITPKA	Down-regulated
		ZSCAN18	Down-regulated
		A1CF	Down-regulated
		MAP4K1	Down-regulated
		TAGAP	Down-regulated
		SORBS2	Down-regulated
		ADA2	Down-regulated
		CPQ	Down-regulated
		ABCB1	Down-regulated
		CDKN1A	Down-regulated
		AMOTL1	Down-regulated
		FAS	Down-regulated
		KCTD12	Down-regulated
		FOXF1	Down-regulated
		CFH	Down-regulated
		BCL2L15	Down-regulated
		C10orf99	Down-regulated
		COX7A1	Down-regulated
		RETREG1	Down-regulated
		TRPA1	Down-regulated
		PHGR1	Down-regulated
		PPP1R14D	Down-regulated
		HIST1H3E	Down-regulated
		RASL12	Down-regulated
		SAMD9	Down-regulated
		C1QA	Down-regulated
		VSIG4	Down-regulated
		ADH6	Down-regulated
		TMEM63C	Down-regulated
		NEXN	Down-regulated
		EFNA5	Down-regulated
		CYP4F12	Down-regulated
		NDRG1	Down-regulated
		PDZD3	Down-regulated
		SPON1	Down-regulated
		EFEMP1	Down-regulated
		TBX10	Down-regulated
		NCKAP1L	Down-regulated
		RASSF2	Down-regulated
		P2RY13	Down-regulated
		MS4A6A	Down-regulated
		RPS6KA6	Down-regulated
		APBB1IP	Down-regulated
		MCOLN2	Down-regulated
		ATOH1	Down-regulated
		ADGRG7	Down-regulated
		C8G	Down-regulated
		COL14A1	Down-regulated
		SOSTDC1	Down-regulated
		CDIP1	Down-regulated
		ST6GALNAC1	Down-regulated
		SPINK5	Down-regulated
		RSPO3	Down-regulated
		MRC1	Down-regulated
		CSF1R	Down-regulated
		PDZRN3	Down-regulated
		CKB	Down-regulated
		CSF2RB	Down-regulated
		GABARAP	Down-regulated
		AKAP12	Down-regulated
		MRVI1	Down-regulated
		HCLS1	Down-regulated
		RETNLB	Down-regulated
		PTGIS	Down-regulated
		CACNA1H	Down-regulated
		MYO15B	Down-regulated
		CD37	Down-regulated
		KITLG	Down-regulated
		SLC15A1	Down-regulated
		SLC3A1	Down-regulated
		SLC37A2	Down-regulated
		CRAT	Down-regulated
		LY86	Down-regulated
		OTC	Down-regulated
		PTGDS	Down-regulated
		C5orf52	Down-regulated
		SOWAHA	Down-regulated
		PCDHGC3	Down-regulated
		PDGFRA	Down-regulated
		EVI2A	Down-regulated
		RNASE1	Down-regulated
		TPM2	Down-regulated
		CTSW	Down-regulated
		ZEB1	Down-regulated
		MFSD6L	Down-regulated
		SASH3	Down-regulated
		MUC4	Down-regulated
		C2orf72	Down-regulated
		FBLN2	Down-regulated
		CCL11	Down-regulated
		GZMA	Down-regulated
		PROM2	Down-regulated
		CD52	Down-regulated
		NDNF	Down-regulated
		C1QC	Down-regulated
		FERMT2	Down-regulated
		ITGAL	Down-regulated
		CCL5	Down-regulated
		CAMK1D	Down-regulated
		OASL	Down-regulated
		PIGR	Down-regulated
		FLNA	Down-regulated
		DERL3	Down-regulated
		TMEM47	Down-regulated
		URAD	Down-regulated
		FAM177B	Down-regulated
		CD163	Down-regulated
		HGD	Down-regulated
		SLC39A5	Down-regulated
		TFCP2L1	Down-regulated
		TEX43	Down-regulated
		AIF1	Down-regulated
		AKR1C3	Down-regulated
		C19orf33	Down-regulated
		DUSP1	Down-regulated
		TSPAN2	Down-regulated
		FAM3D	Down-regulated
		C1QB	Down-regulated
		ACHE	Down-regulated
		ALDH1A1	Down-regulated
		NNAT	Down-regulated
		XPNPEP2	Down-regulated
		MUC12	Down-regulated
		SPDEF	Down-regulated
		PLA2G2D	Down-regulated
		AMT	Down-regulated
		AGR3	Down-regulated
		DQX1	Down-regulated
		CD4	Down-regulated
		CD3E	Down-regulated
		RAI2	Down-regulated
		OLFML3	Down-regulated
		SNRPN	Down-regulated
		TUBB2B	Down-regulated
		PTPRC	Down-regulated
		THBS4	Down-regulated
		FRZB	Down-regulated
		COL17A1	Down-regulated
		BHLHE41	Down-regulated
		KLK1	Down-regulated
		CD7	Down-regulated
		ANO7	Down-regulated
		CD14	Down-regulated
		SMIM31	Down-regulated
		SFRP2	Down-regulated
		ESPN	Down-regulated
		RARRES2	Down-regulated
		GPR183	Down-regulated
		INSM1	Down-regulated
		GP2	Down-regulated
		SLC6A8	Down-regulated
		SSC5D	Down-regulated
		AQP1	Down-regulated
		PCSK1N	Down-regulated
		SMPX	Down-regulated
		ACTA2	Down-regulated
		CXCL13	Down-regulated
		SLC28A2	Down-regulated
		CPVL	Down-regulated
		PRUNE2	Down-regulated
		CLC	Down-regulated
		CDA	Down-regulated
		CES1	Down-regulated
		FFAR4	Down-regulated
		LCP1	Down-regulated
		RARRES1	Down-regulated
		HSPA1A	Down-regulated
		AIFM3	Down-regulated
		ENPP3	Down-regulated
		CALD1	Down-regulated
		SERPINA6	Down-regulated
		SLITRK6	Down-regulated
		APOD	Down-regulated
		MUC2	Down-regulated
		GSTM1	Down-regulated
		GPNMB	Down-regulated
		FGFBP1	Down-regulated
		HLA-DPA1	Down-regulated
		MT1A	Down-regulated
		CPE	Down-regulated
		BEX2	Down-regulated
		WFDC2	Down-regulated
		PLA2G2A	Down-regulated
		LEFTY1	Down-regulated
