# Supplementary material for: KCTD9 inhibits the Wnt/β-catenin pathway by decreasing the level of β-catenin in colorectal cancer
Source: Cell Death Dis. 2022 Sep 2;13(9):761. doi: 10.1038/s41419-022-05200-1 (PMC9440223; doi:10.1038/s41419-022-05200-1)
Supplement: Supplementary file 12 — Supplementary Table 4. DEGs significantly associated with OS of TCGA-COAD data predicted by both univariable cox and log-rank methods [file 41419_2022_5200_MOESM12_ESM.xlsx]

## Sheet: sTable4
Supplementary Table 4. DEGs significantly associated with OS of TCGA-COAD data predicted by both univariable cox and log-rank methods
OS_sig genes	HR	Low 95%CI	High 95%CI	p for cox	p for log-rank
ATP6V1B1	1.92177	1.50056	2.46121	2.28e-07	0.00209
UPK3B	1.51577	1.27053	1.80835	3.86e-06	0.013449
KCNQ2	1.92849	1.45802	2.55077	4.17e-06	0.039984
CACNA1C-AS1	2.13268	1.53942	2.95455	5.27e-06	0.02867
PPFIA4	2.3345	1.61552	3.37348	6.37e-06	0.000233
ANKRD24	1.87104	1.41109	2.4809	1.35e-05	0.000685
NKAIN4	2.02364	1.47285	2.78041	1.37e-05	0.028943
SAP25	2.78791	1.74178	4.46236	1.94e-05	0.019829
RNF224	1.83101	1.38674	2.41761	1.99e-05	0.014093
SLC16A8	1.66408	1.31432	2.10692	2.33e-05	0.005718
LOC102723566	1.73711	1.34012	2.2517	3.03e-05	3.13e-05
MC1R	1.66899	1.30849	2.1288	3.7e-05	0.004227
LOC692247	1.64046	1.29531	2.07757	4.01e-05	0.026548
ATP2A1	1.79396	1.35602	2.37334	4.26e-05	0.00573
GABRD	1.74573	1.33506	2.28274	4.67e-05	0.000706
DRD4	1.67793	1.30692	2.15426	4.92e-05	0.004475
NOL3	2.03437	1.44089	2.8723	5.45e-05	0.03706
ENO3	1.89686	1.38826	2.59177	5.82e-05	0.001081
MIR4713HG	1.66441	1.29169	2.14469	8.19e-05	0.000957
SLC30A3	3.16994	1.78021	5.64458	8.89e-05	0.031305
CCDC151	3.32819	1.82211	6.07912	9.15e-05	0.003959
SKOR1	2.56954	1.58813	4.15742	0.000121	0.005794
ZEB1-AS1	1.90958	1.37148	2.65881	0.000128	0.000982
TRPM5	1.47998	1.21089	1.80885	0.000129	0.033019
IFITM10	1.58578	1.25069	2.01067	0.000141	0.019908
FNDC5	1.70232	1.29398	2.23952	0.000144	0.026049
GLDN	1.99583	1.39761	2.85011	0.000144	0.006729
MIR210HG	1.47587	1.20637	1.80557	0.000155	0.004734
LOC100129215	2.47575	1.54628	3.96393	0.00016	0.022235
LINC02257	1.61124	1.25473	2.06904	0.000185	2.74e-05
OR2B6	2.28911	1.48277	3.53394	0.000186	0.020791
POFUT2	2.37995	1.50827	3.75542	0.000195	9.75e-05
LRCH4	1.93501	1.36509	2.74288	0.000209	0.001197
FTCD	1.68556	1.27718	2.22452	0.000226	0.019963
LINC00634	2.05915	1.40192	3.0245	0.000231	0.004506
TLX2	2.09893	1.41184	3.12041	0.000248	0.008061
ASB6	2.80343	1.61024	4.8808	0.000269	0.038663
ALOX12	1.81886	1.31754	2.51093	0.000277	0.000117
ASPDH	2.3452	1.47818	3.72075	0.000295	0.015191
HSF4	1.48497	1.19823	1.84034	0.000304	0.039967
UCN	1.56184	1.22361	1.99357	0.000343	0.004562
INSL3	1.94704	1.34918	2.80985	0.000371	0.002536
RNF215	2.42836	1.4882	3.96247	0.000383	0.004877
DENND6B	1.86926	1.32335	2.64037	0.000385	0.000844
HOXD13	1.22324	1.09414	1.36757	0.000399	0.000536
NUMBL	1.64905	1.2501	2.17533	0.000401	0.028653
SYCE2	1.55051	1.21278	1.9823	0.000467	0.045063
PHF1	1.74867	1.27862	2.39152	0.000468	0.010129
MAPK12	1.4824	1.18846	1.84904	0.000481	0.012628
NTN5	2.29587	1.43859	3.66403	0.000493	5.58e-05
NSMCE1-DT	2.86522	1.58113	5.19215	0.00052	0.004784
GSR	0.628588	0.483537	0.817153	0.000523	0.000169
HYAL4	2.25971	1.42407	3.5857	0.000539	0.030897
LINC00174	1.64589	1.24015	2.18437	0.00056	0.012304
PCED1A	1.4814	1.18476	1.85231	0.000567	0.001052
HOXC6	1.28364	1.11337	1.47997	0.000584	0.00814
PTH1R	1.63767	1.23603	2.16983	0.00059	0.029603
CD27-AS1	1.83713	1.2973	2.6016	0.000612	0.033267
DIPK1B	1.50431	1.19062	1.90066	0.000621	0.008177
LINC00638	1.70062	1.25459	2.30522	0.000623	0.00282
CCDC78	1.40282	1.15554	1.70301	0.000624	0.002477
AGAP9	1.68255	1.24877	2.26703	0.000625	0.001832
BGLAP	1.7738	1.2769	2.46406	0.000632	0.002352
GNGT1	1.71485	1.25717	2.33914	0.000662	0.007576
LINC01063	1.60077	1.22055	2.09943	0.000673	0.002459
LMNTD2	1.65373	1.23706	2.21074	0.000683	0.010419
UBQLNL	3.59175	1.7168	7.51437	0.000686	0.031544
PCOLCE2	1.3842	1.14717	1.67022	0.000692	0.002992
NUDT17	1.83127	1.28907	2.60153	0.000732	0.022795
NTF4	2.48605	1.46495	4.21889	0.000738	0.002196
MPP2	1.74581	1.2628	2.41356	0.000746	0.000353
NAT1	0.656314	0.513799	0.838358	0.000748	0.001633
RFPL3S	3.144	1.61221	6.13119	0.000775	0.023378
LINC01836	1.48362	1.17811	1.86835	0.000799	3.74e-05
TMEM198B	1.72681	1.25477	2.37642	0.000799	0.004511
NPIPB11	1.71493	1.25064	2.35158	0.000813	0.022333
CLK3	2.46567	1.45339	4.18301	0.000819	0.001187
EXOC3L4	1.49995	1.18254	1.90258	0.000832	0.000595
JMJD7-PLA2G4B	1.77049	1.26573	2.47656	0.000849	0.029127
DPP7	1.60445	1.21523	2.11833	0.000853	2.53e-05
YJEFN3	1.44461	1.16362	1.79346	0.000859	0.008317
ITFG2	1.75887	1.26156	2.45222	0.000868	0.040639
LOC100506691	1.34283	1.12866	1.59764	0.000883	0.049608
SLC6A1	1.82473	1.27993	2.60141	0.000887	0.01891
HOXC8	1.50276	1.18177	1.91093	0.000893	0.003527
TMEM262	2.72125	1.50532	4.91937	0.00092	0.004781
LZTS2	1.75872	1.25727	2.46017	0.000978	0.014137
MIR6819	1.33701	1.12468	1.58943	0.000996	0.009064
NHLRC4	2.08934	1.34705	3.24067	0.001001	0.01692
EGFL7	1.41754	1.15135	1.74526	0.001009	0.011849
MAFA	3.4807	1.65457	7.3223	0.001013	0.01713
PKHD1	2.63164	1.4758	4.69273	0.001043	0.008994
SLC22A20P	1.82005	1.27199	2.60426	0.001053	0.006407
TLE6	1.60594	1.20854	2.13401	0.001091	0.006592
TNRC6C-AS1	1.59483	1.20415	2.11226	0.001131	0.007331
FAM234B	1.65197	1.22035	2.23625	0.001159	0.040027
KIF7	1.62083	1.21018	2.17083	0.001197	0.01683
ELFN1	1.60171	1.2041	2.13061	0.001213	0.007554
GJB6	1.40486	1.14274	1.7271	0.001254	0.028716
APC2	1.90342	1.28695	2.81519	0.001267	0.004729
PAQR6	1.4345	1.15173	1.78668	0.001277	0.019839
ERFE	1.32812	1.11683	1.57937	0.001328	0.004043
CCDC114	1.88974	1.28075	2.7883	0.001343	0.004021
MID2	1.45839	1.15758	1.83738	0.001367	0.00756
DOCK3	2.06583	1.32369	3.22407	0.001399	0.013579
LOC101929574	1.56364	1.18853	2.05714	0.001403	0.037368
C16orf74	1.31427	1.11105	1.55467	0.001429	0.026018
PLCH2	1.35029	1.12191	1.62516	0.001489	0.017485
TSPEAR	1.37954	1.13104	1.68265	0.001498	0.001642
LOC613038	4.29315	1.74488	10.563	0.001515	0.030151
BRD9	2.14042	1.3374	3.42561	0.001516	0.029305
RNF207	1.42445	1.14466	1.77263	0.00152	0.004239
LBX2	1.62677	1.20308	2.19967	0.001572	0.000169
FSCN2	1.71981	1.22807	2.40844	0.001601	0.017961
MIR210	1.28193	1.09864	1.49579	0.001605	0.043695
KCND1	1.79631	1.2473	2.58698	0.001647	0.003916
TMEM266	2.56681	1.42688	4.61745	0.001652	0.030364
MIR6835	1.30827	1.10662	1.54666	0.001654	0.022486
TMEM88	1.48714	1.16126	1.90447	0.001663	0.026122
PLEKHG4B	2.48086	1.40622	4.37677	0.001707	0.002572
CRYBA4	1.4026	1.13534	1.73278	0.001708	0.001507
PANX2	1.45137	1.14989	1.83188	0.001715	0.029365
LMBR1L	2.29686	1.36402	3.86768	0.001763	0.014324
PTPN6	2.03274	1.30236	3.17273	0.00179	0.020681
DMPK	1.46746	1.15277	1.86806	0.001843	0.00177
FOXD4	1.73052	1.22519	2.44426	0.001854	0.023554
SSPO	2.15057	1.32701	3.48525	0.00188	0.00441
FDFT1	0.666515	0.516028	0.860886	0.001888	0.000158
PLSCR3	2.45669	1.39316	4.3321	0.001899	0.027164
TMEM184A	1.48453	1.15691	1.90493	0.001899	0.007119
PDE1B	1.57407	1.18069	2.09851	0.001988	0.02744
ARRDC1-AS1	1.91458	1.26741	2.8922	0.002029	0.015371
JPH3	1.82013	1.24325	2.66468	0.002074	0.014035
TCAM1P	1.40438	1.13107	1.74372	0.002103	0.01369
WFDC10B	1.41582	1.13437	1.76711	0.002106	0.0054
GDI1	1.87797	1.25662	2.80655	0.00211	0.035231
SYT8	1.37776	1.12287	1.69052	0.002139	0.010317
PCAT6	1.51786	1.16284	1.98128	0.002142	0.013737
HSPA1A	1.24323	1.08175	1.4288	0.002162	0.000972
GLUD1P3	1.66117	1.2008	2.29805	0.002176	0.025207
DNAJB13	3.06391	1.4967	6.27215	0.00219	0.042862
LOC101927272	2.72477	1.43457	5.17533	0.002195	0.021152
SNORD14E	1.24309	1.08122	1.42918	0.002235	0.00275
CDKN2A	1.22575	1.07575	1.39667	0.00224	0.014898
NEK8	1.69459	1.2075	2.37818	0.002285	0.014274
AGAP6	1.61632	1.18723	2.20049	0.002287	0.037109
MMAA	0.545693	0.369755	0.805345	0.002288	0.008663
TNNT1	1.17764	1.05971	1.30869	0.002388	0.006268
CSRP2	1.52717	1.16152	2.00794	0.002428	0.009643
HOMER3	1.37719	1.11974	1.69382	0.002436	0.014293
KCNJ14	1.71079	1.20881	2.42122	0.002445	0.003827
CRY2	1.79522	1.22926	2.62174	0.00246	0.030348
LHB	1.51988	1.15869	1.99367	0.002496	0.004996
DCST2	1.71097	1.20798	2.4234	0.002496	0.020847
PPARGC1A	0.714608	0.574678	0.88861	0.00251	0.008001
PPP1R3E	1.70208	1.20525	2.40372	0.002527	0.047847
ZDHHC11	1.39316	1.12343	1.72765	0.002527	0.010264
ADAMTS13	1.50434	1.15337	1.96212	0.00259	0.041987
HOXC4	1.33414	1.10568	1.60981	0.002628	0.007805
LOC155060	1.671	1.19569	2.33526	0.002642	0.022978
CRYBB3	1.61957	1.18214	2.21887	0.002685	0.036592
CALML6	2.05904	1.28449	3.30063	0.002701	0.036135
L3HYPDH	1.76259	1.21663	2.55354	0.002729	0.035117
GSTM2	1.66208	1.19007	2.32129	0.002874	0.001712
AGAP3	1.80033	1.22113	2.65425	0.002991	0.019237
FAM219B	1.92458	1.24857	2.96659	0.003022	0.011121
USH1G	2.05064	1.27563	3.2965	0.003026	0.005483
CUZD1	1.82225	1.22419	2.71248	0.00311	0.009234
WBP1	1.73613	1.20424	2.50296	0.00312	0.020266
ZNF385C	1.6807	1.191	2.37176	0.00313	0.004394
ARHGAP4	1.24767	1.07732	1.44495	0.003133	0.006718
TMEM86B	1.73686	1.2021	2.50951	0.003279	0.003166
SHANK1	2.07689	1.27584	3.3809	0.003284	0.010628
LOC101928525	1.80909	1.21821	2.68657	0.0033	0.00568
FJX1	1.40964	1.12087	1.77281	0.003329	0.001865
NSMF	1.35108	1.10497	1.65201	0.003358	0.037634
HOXD12	1.93738	1.24516	3.01442	0.003367	0.006763
METTL27	1.2364	1.07283	1.42489	0.003378	0.000311
KCP	1.55942	1.15807	2.09986	0.003427	0.018478
TBX19	1.91081	1.23631	2.95329	0.003558	0.019895
HOTAIR	1.30395	1.09074	1.55883	0.003575	0.015106
JDP2	1.70072	1.18929	2.43208	0.003616	0.016178
LOC153684	1.71193	1.1911	2.46051	0.003675	0.004743
IDUA	1.45303	1.12891	1.87022	0.003714	0.004751
TRIM45	1.72454	1.19286	2.49321	0.00376	0.021687
TBC1D17	1.92889	1.23682	3.00823	0.003763	0.031229
RBM3	0.670024	0.510956	0.878611	0.003782	0.046308
RIMKLB	1.42596	1.12127	1.81344	0.003813	0.00075
EBF4	1.37252	1.1072	1.70143	0.003864	0.033527
KCNC3	1.57296	1.15586	2.14056	0.00396	0.018082
GPR146	1.87469	1.22189	2.87623	0.004007	0.001449
LCAT	1.51274	1.14091	2.00576	0.004029	0.003582
PFKFB1	2.38349	1.3186	4.30836	0.004032	0.00987
PBX4	1.5649	1.15292	2.12409	0.004068	0.029526
CLK2	1.76859	1.19812	2.61069	0.004109	0.000225
ZBTB48	1.92386	1.22926	3.01093	0.004194	0.005031
BRICD5	1.51832	1.13986	2.02244	0.004306	0.004024
ATOH1	0.86307	0.779757	0.955284	0.004466	0.007264
HDAC10	1.5688	1.15014	2.13986	0.004467	0.015515
LOC554206	1.68612	1.17619	2.41712	0.004468	0.018653
DVL3	1.99699	1.239	3.2187	0.004513	0.017027
NMRAL2P	1.41371	1.11322	1.79532	0.004516	0.013122
CLEC18B	2.7574	1.36878	5.55477	0.004533	0.017617
CYP19A1	1.91701	1.22283	3.00527	0.004555	0.005256
TNK2	1.50129	1.13303	1.98924	0.004658	0.001836
GRIN3B	1.85668	1.20942	2.85033	0.004664	0.002812
CDC37L1-DT	1.62106	1.15998	2.26542	0.004668	0.01008
DAPK1	1.25052	1.07103	1.46008	0.004683	0.017427
PCDHB2	1.39682	1.1075	1.76173	0.004769	0.038826
NCKAP5L	1.52417	1.13733	2.0426	0.004781	0.005258
GPC2	1.57344	1.14826	2.15605	0.004801	0.02897
TMEM191C	4.58532	1.58633	13.2539	0.004924	0.014654
ISYNA1	1.25518	1.07119	1.47077	0.004949	0.011673
ADAM8	1.26953	1.07418	1.50041	0.00512	0.027601
LOC150776	1.5143	1.13209	2.02556	0.005175	0.038435
CRACR2B	1.431	1.11267	1.84039	0.005245	0.019747
LOC102724814	1.6245	1.15537	2.28412	0.005261	0.009093
TRPV1	5.37394	1.64892	17.514	0.005277	0.022493
FOXC1	1.25818	1.07047	1.47881	0.005335	0.026937
PI4K2B	0.694865	0.537651	0.898049	0.005409	0.012984
TRIP6	1.31534	1.08366	1.59657	0.00556	0.013019
ABCA7	1.43339	1.11099	1.84934	0.005612	0.003207
COX4I2	1.43388	1.11071	1.85108	0.005678	0.016921
SEZ6L2	1.32018	1.0842	1.60753	0.005699	0.02263
TREX2	1.78901	1.18447	2.70212	0.005699	0.046142
LINC02159	0.479796	0.285025	0.807663	0.005712	0.018434
TCF7L1	1.49084	1.12293	1.97929	0.005748	0.041858
PIANP	1.72493	1.17123	2.54039	0.005777	0.036696
OLFM2	1.2524	1.06741	1.46946	0.005783	0.01377
ALMS1-IT1	1.47605	1.11941	1.94631	0.005791	0.000953
LOC100289361	1.7236	1.17063	2.53778	0.005814	0.015486
SLC39A8	0.779975	0.653674	0.930679	0.005833	0.004033
GSTM1	1.16322	1.04453	1.29541	0.005901	0.008207
PLXNA3	1.48615	1.12033	1.97142	0.005995	0.022212
RAB17	1.57747	1.13944	2.18389	0.006024	0.030264
CACNA1F	1.94277	1.20921	3.12136	0.006047	0.020547
MICALL2	1.46887	1.11623	1.93291	0.006052	0.005007
MARVELD1	1.4606	1.1143	1.91452	0.006074	0.007282
FSTL3	1.25075	1.06593	1.46761	0.006095	0.003813
PPA2	0.624267	0.445552	0.874666	0.006178	0.011706
RN7SL3	0.812544	0.700156	0.942972	0.006275	0.014372
HIST1H2AC	1.31237	1.07992	1.59486	0.006277	0.017665
C1QTNF4	1.70722	1.1624	2.50741	0.006386	0.012794
SLC29A4	1.30463	1.07742	1.57974	0.006453	0.029408
PLS3-AS1	2.00459	1.21473	3.30806	0.006507	0.029027
PPP1R32	1.63427	1.14726	2.32801	0.00651	0.026092
ODF3L2	1.56781	1.13396	2.16764	0.006517	0.014747
AKAP8L	1.74969	1.16926	2.61826	0.006522	0.033959
BCL10	0.684639	0.52106	0.899572	0.006534	0.001998
RIPOR1	1.47037	1.11293	1.94263	0.00667	0.010083
WIPF3	1.30543	1.07656	1.58296	0.006727	0.034417
ANKZF1	1.74345	1.16624	2.60636	0.006737	0.003359
LOC105369779	1.62335	1.14335	2.30487	0.006749	0.004454
CAPRIN2	1.44035	1.10566	1.87636	0.006843	0.025785
DLG4	1.44609	1.10644	1.88999	0.006924	0.034618
ALG14	0.552314	0.358978	0.849776	0.006924	0.000695
GPS2	1.7349	1.16273	2.58863	0.006967	0.018283
THBS3	1.44254	1.10545	1.88241	0.00697	0.013961
KRTAP5-1	1.35058	1.08543	1.6805	0.007037	0.008907
MTUS1	0.72267	0.570624	0.915229	0.00704	0.00837
ZNF133	1.57566	1.13201	2.19319	0.007042	0.027997
PMCH	0.265504	0.101107	0.697204	0.007099	0.001945
GPR173	1.51645	1.11943	2.05427	0.007179	0.024805
SNORD59A	1.24666	1.06138	1.46429	0.007239	0.010714
HOXC11	1.21275	1.05337	1.39623	0.007289	0.006283
PROCA1	1.55129	1.12564	2.13791	0.007293	0.000567
C2orf50	2.32657	1.25505	4.31292	0.007333	0.008714
SMARCD3	1.53177	1.12154	2.09203	0.007336	0.001386
NPAS1	1.65147	1.14268	2.38681	0.007591	0.000975
LOC101927751	1.91307	1.18804	3.08056	0.007612	0.026646
LOC101927420	1.5745	1.1279	2.19792	0.00765	0.007831
TTC21A	1.95867	1.19483	3.21083	0.00768	0.024587
EPHX3	1.30691	1.07339	1.59124	0.007696	0.023199
ATP5PD	0.655611	0.480504	0.894532	0.007745	0.001266
SNAI1	1.38644	1.08978	1.76385	0.007818	0.016097
ZNF212	1.83537	1.17324	2.87116	0.007819	0.00478
USP20	1.76076	1.15953	2.67374	0.007945	0.000444
UBE2D2	0.537655	0.338978	0.852777	0.008373	0.007693
CNOT7	0.702817	0.540655	0.913617	0.008414	0.017515
SALL1	0.627197	0.442943	0.888095	0.008571	0.007601
CDC42SE2	0.658554	0.482174	0.899453	0.008634	0.017952
PRRT2	1.48105	1.10475	1.98551	0.008638	0.042728
ZNF692	1.50671	1.10913	2.0468	0.008726	0.000895
HSD17B1	1.79484	1.15915	2.77914	0.008742	0.009528
ZNF316	1.54075	1.1152	2.12869	0.008765	0.031618
PCP2	1.38949	1.0865	1.77696	0.008766	0.023329
CAPS	1.25623	1.05915	1.48997	0.008793	0.041365
CILP2	1.27744	1.06337	1.53462	0.008884	0.020484
ASAH1	0.673235	0.500445	0.905684	0.008933	0.021987
FABP4	1.13854	1.03302	1.25484	0.008935	0.009468
PRRT1	1.56385	1.11824	2.18702	0.008973	0.00383
ULK3	1.68644	1.13929	2.49638	0.009012	0.003079
CD1B	0.577497	0.382243	0.87249	0.009111	0.014765
ADM5	1.39228	1.08565	1.78551	0.009123	0.033803
WWTR1-AS1	3.86968	1.39906	10.7032	0.009137	0.017873
ARRDC1	1.54561	1.11342	2.14555	0.009268	0.007998
FES	1.36434	1.07957	1.72424	0.009298	0.027237
BCAM	1.26401	1.05929	1.50829	0.009353	0.013036
ANKRD53	2.0634	1.19462	3.56399	0.009385	0.015526
PSMD12	0.621662	0.434009	0.89045	0.009519	0.002956
C20orf96	1.47521	1.09909	1.98006	0.009622	0.016368
PMM2	0.601064	0.40877	0.883816	0.009659	0.012318
SPTBN4	1.87778	1.16428	3.02853	0.009776	0.017409
FOXD3-AS1	1.65209	1.1287	2.41817	0.0098	0.034388
FZD3	0.712234	0.550342	0.921749	0.009901	0.008414
SLC2A6	1.34572	1.0738	1.6865	0.009931	0.044301
STK31	1.3239	1.0696	1.63867	0.009931	0.030501
RPL3L	2.41551	1.23421	4.72745	0.010048	0.003556
KCTD1	1.37032	1.07807	1.7418	0.010048	0.006817
CDC25C	0.673284	0.497938	0.910377	0.010171	0.01877
COQ2	0.638499	0.453443	0.899079	0.010194	0.001607
CLCN3	0.684537	0.512621	0.914108	0.010211	0.010932
TSPAN14	1.87182	1.16004	3.02031	0.010225	0.047364
MELTF-AS1	1.423	1.0871	1.86268	0.010231	0.02311
GP6	1.80111	1.1486	2.8243	0.01036	0.00921
FAM72C	1.85899	1.15676	2.98753	0.01042	0.022759
GUCA1B	1.46927	1.09384	1.97356	0.010597	0.023199
CD1A	0.639088	0.453346	0.90093	0.010605	0.004565
FASTK	1.69849	1.1313	2.55004	0.01062	0.012665
RPSAP52	1.75225	1.1395	2.69451	0.010626	0.005135
ZFYVE27	1.78413	1.14416	2.78205	0.010646	0.005645
CCDC40	1.70865	1.1325	2.57792	0.010682	0.012164
ZCCHC3	1.50396	1.09924	2.05771	0.010726	0.009694
PON3	1.29793	1.0623	1.58583	0.010736	0.011661
ADGRB1	1.74369	1.13747	2.67301	0.010744	0.024753
FOXS1	1.36511	1.07475	1.73391	0.010747	0.038559
MMP10	0.822999	0.708378	0.956168	0.010906	0.040076
ZNF385A	1.25121	1.05272	1.48712	0.010991	0.008906
PLAC1	1.33832	1.06888	1.67568	0.011063	0.007086
PAXX	1.55533	1.10612	2.18698	0.011087	0.00456
ZFR2	1.87598	1.15414	3.04929	0.011138	0.000952
MIR148A	1.24937	1.05202	1.48374	0.011145	0.007262
KRTAP5-10	2.75628	1.25927	6.0329	0.011188	0.025291
LINC00336	1.8889	1.15552	3.08773	0.011198	0.005695
STAG3L4	1.54153	1.10336	2.15371	0.011199	0.022403
LINC01372	1.54153	1.10336	2.15371	0.011199	0.022403
ABHD8	1.45334	1.08828	1.94086	0.011302	0.001397
SNAPC4	1.59349	1.11094	2.28565	0.011355	0.011411
CYP11A1	2.399	1.21746	4.72722	0.011453	0.040241
TMEM240	1.55451	1.10406	2.18873	0.011504	0.039716
PUDP	0.752185	0.60305	0.9382	0.011545	0.030968
TNFRSF19	1.19904	1.04139	1.38057	0.01161	0.015339
LMAN2L	1.71009	1.12679	2.59534	0.01171	0.014495
TAOK2	1.72456	1.1289	2.63454	0.01171	0.000239
ITGB1BP2	1.54594	1.10139	2.16992	0.011795	0.022972
PARP10	1.43142	1.08204	1.89362	0.011997	0.017115
COQ10A	1.71931	1.12642	2.62427	0.012015	0.029901
SLC43A3	1.20586	1.04178	1.39578	0.012126	0.011303
LOC102724009	1.47591	1.08874	2.00078	0.012155	0.025383
SNHG7	1.39699	1.07529	1.81492	0.012294	0.01004
LINC01354	2.91411	1.26072	6.73585	0.012352	0.009541
MCM3AP-AS1	1.65475	1.11499	2.45582	0.012409	0.01911
SUCLG2	0.742789	0.588241	0.937942	0.012481	0.002894
AHSA2P	1.36203	1.06842	1.73631	0.012623	0.04411
RAB3IL1	1.29058	1.05588	1.57745	0.01274	0.004568
SLC13A4	1.757	1.12727	2.7385	0.012809	0.014892
SSX2IP	0.71299	0.546129	0.930832	0.012887	0.001989
THOC7	0.675503	0.495765	0.920402	0.012938	0.00157
CASTOR1	1.97518	1.15418	3.38019	0.013026	0.021665
ACOX1	0.646377	0.458018	0.912197	0.013034	0.046234
CSAD	1.40866	1.07465	1.84648	0.013088	0.022536
MAP11	1.7129	1.11938	2.62111	0.013155	0.044684
MRPS36	0.667192	0.484496	0.918778	0.01318	0.024176
MYOSLID	1.81943	1.13326	2.92107	0.013217	0.015519
SCART1	1.75279	1.12438	2.73241	0.013231	0.019324
WDR72	1.17882	1.03471	1.34301	0.013405	0.01933
ANKS3	1.67005	1.11186	2.50847	0.01348	0.023241
PPT2-EGFL8	2.35614	1.1934	4.65174	0.013533	0.04658
PLAG1	1.3247	1.05964	1.65606	0.013568	0.021713
PLPPR3	1.93162	1.14526	3.25793	0.013568	0.04229
NPDC1	1.31292	1.05721	1.63049	0.013767	0.017196
CAMTA1	0.551542	0.343433	0.885759	0.013822	0.009379
BOK	1.34777	1.06272	1.70928	0.013828	0.027981
LRRC4C	1.80457	1.12633	2.89123	0.014103	0.048186
ENO2	1.24003	1.04425	1.47253	0.014135	0.015851
CPA4	1.59656	1.09864	2.32016	0.014158	0.04464
RRNAD1	1.66979	1.10803	2.51636	0.014277	0.028788
CYHR1	1.48065	1.08144	2.02721	0.014349	0.049929
SLC46A2	2.41338	1.19193	4.88654	0.014375	0.043543
MAMDC4	1.28489	1.05118	1.57057	0.014397	0.019916
ZFYVE19	1.66195	1.10606	2.49723	0.014479	0.004456
ABCD3	0.691933	0.515061	0.929543	0.014483	0.022717
TAS2R5	1.4721	1.07947	2.00754	0.01456	0.01615
RPLP0P2	1.33755	1.05907	1.68926	0.014615	0.007368
PSMA5	0.621447	0.424081	0.910668	0.01469	0.011065
HSPA1L	1.7855	1.12075	2.84451	0.014697	0.01017
BTBD19	1.34427	1.05959	1.70543	0.014821	0.020238
ABHD1	1.9318	1.13684	3.28265	0.014931	0.018167
POU6F1	1.55608	1.08981	2.22185	0.014964	0.023092
SLC9A3R2	1.44436	1.07374	1.9429	0.015088	0.033612
APBB3	1.52487	1.08494	2.1432	0.015124	0.021422
NXNL2	2.10748	1.15386	3.84921	0.015282	0.020315
KCNH3	1.46545	1.07572	1.99639	0.015408	0.00207
ASIC3	1.39188	1.06505	1.819	0.015455	0.031227
PRPS2	0.665246	0.478192	0.92547	0.01553	0.009829
SNORD19C	1.2408	1.04182	1.47778	0.015548	0.000786
SLC39A13	1.5494	1.08623	2.21008	0.015674	0.045239
NAT2	0.838254	0.726449	0.967267	0.015709	0.00766
LRRC59	0.648981	0.456882	0.92185	0.015762	0.007973
ALX4	3.80428	1.28466	11.2657	0.015857	0.03587
MPC2	0.726272	0.560054	0.941821	0.015865	0.040036
LINC02076	5.44189	1.37179	21.588	0.015971	0.024133
GLI4	1.38959	1.06319	1.81619	0.016016	0.024175
SEC31B	1.43635	1.06976	1.92856	0.01602	0.032318
VPS37D	1.26508	1.04466	1.53201	0.016074	0.014717
LINC02361	1.40977	1.06583	1.86468	0.016093	0.020434
KIAA0895L	1.45643	1.07227	1.97823	0.016103	0.015733
NKILA	1.26425	1.04447	1.53028	0.016108	0.039621
DLX2	1.44114	1.06992	1.94115	0.016186	0.007139
RYR2	1.39115	1.0626	1.82127	0.016319	0.0151
ADAM11	1.73201	1.10615	2.71197	0.016352	0.035006
CDK9	1.82634	1.11673	2.98686	0.016402	0.019069
LRRC8A	1.41762	1.06592	1.88538	0.01645	0.020804
GDE1	0.648121	0.454729	0.92376	0.016459	0.017032
COX11	0.642662	0.447787	0.922345	0.016463	0.025868
ENDOV	1.56695	1.08544	2.26206	0.016503	0.003609
TOX2	1.327	1.05287	1.6725	0.01656	0.006121
DTNA	1.32399	1.05236	1.66574	0.016594	0.008192
CBY3	1.62239	1.09185	2.41072	0.016627	0.018094
GNG5	0.628389	0.429549	0.919272	0.016683	0.001801
TXNDC12	0.622067	0.421652	0.917741	0.016729	0.003673
LOC105373958	1.36628	1.05775	1.76479	0.016852	0.03037
VDAC3	0.681249	0.497199	0.933432	0.016909	0.009495
TRIM8	1.57242	1.08455	2.27974	0.016929	0.037809
ACTN1-AS1	2.26017	1.15708	4.41489	0.016984	0.02739
ZNF556	1.35145	1.05528	1.73073	0.017018	0.031003
ZNF496	1.59737	1.08683	2.34774	0.017138	0.015165
STKLD1	1.83813	1.11415	3.03256	0.017166	0.026344
ERI1	0.720245	0.549862	0.943424	0.017179	0.009999
HOXD9	1.18244	1.03017	1.35721	0.01719	0.003929
HES7	1.4562	1.06889	1.98387	0.017208	0.012943
SYT1	1.24335	1.03933	1.48742	0.017226	0.006575
BCDIN3D-AS1	2.11909	1.1411	3.93526	0.017412	0.034076
GRID2IP	1.64121	1.09096	2.46901	0.017418	0.006972
NDC1	0.727654	0.559857	0.945742	0.017452	0.002717
MORC2	1.66662	1.09313	2.54099	0.017608	0.042424
ZNF736	1.29597	1.04617	1.6054	0.017636	0.019158
USP53	0.725484	0.556434	0.945894	0.017744	0.025547
LGALS4	0.808031	0.677329	0.963953	0.017896	0.035703
SHC2	1.23189	1.03654	1.46406	0.017917	0.012198
ZNF580	1.52911	1.07581	2.17343	0.01792	0.045401
CPT1B	1.43128	1.0636	1.92607	0.017933	0.024706
ZDHHC3	0.60161	0.394732	0.916913	0.018108	0.036904
CCDC47	0.6782	0.491427	0.935959	0.018145	0.004423
RRN3P2	1.45184	1.06532	1.9786	0.018245	0.039834
HAMP	1.54173	1.0762	2.20863	0.018257	0.01994
TBX1	1.51615	1.07308	2.14216	0.01828	0.006571
MSS51	1.68108	1.09201	2.58793	0.018283	0.01557
KMT5C	1.52378	1.07368	2.16256	0.018375	0.033047
SGSM2	1.43102	1.06235	1.92764	0.01838	0.014495
SEMA6C	1.42709	1.06158	1.91844	0.018481	0.008761
RFX1	1.57226	1.07805	2.29302	0.018758	0.0408
QSOX2	1.5228	1.07211	2.16294	0.018831	0.016443
CRTC2	1.67271	1.0889	2.56954	0.018834	0.011384
GRSF1	0.649218	0.4527	0.931045	0.018856	0.003871
ZBTB34	1.57194	1.0774	2.29346	0.018936	0.002804
RBAKDN	1.42489	1.06002	1.91537	0.018969	0.000269
WTIP	1.51806	1.07107	2.15159	0.018987	0.005943
INAFM1	1.43433	1.06097	1.93907	0.019044	0.002399
SNORA22B	1.27745	1.04096	1.56767	0.019062	0.00617
CHST13	1.20089	1.03042	1.39956	0.019096	0.018835
MAPK9	0.540969	0.323507	0.90461	0.019174	0.007814
CCRL2	0.725721	0.554915	0.949102	0.019206	0.040998
PDSS2	0.626081	0.422814	0.927068	0.019383	0.046036
GIPC2	0.803876	0.669333	0.965463	0.019488	0.005298
CARMIL2	1.32519	1.04616	1.67865	0.019592	0.030613
CORO6	1.66256	1.08433	2.54912	0.01974	0.002114
ARL4C	1.21642	1.03167	1.43425	0.019759	0.012547
DM1-AS	1.55929	1.07282	2.26635	0.019891	0.040454
PCDHB12	1.40922	1.05566	1.8812	0.019938	0.016659
XPO7	0.680076	0.491195	0.941587	0.020204	0.022756
TPM2	1.19491	1.02801	1.3889	0.020347	0.002161
PXDC1	1.3269	1.04463	1.68545	0.020461	0.006352
PHF2	1.58369	1.07272	2.33804	0.020714	0.01596
B3GNT4	1.47816	1.06148	2.0584	0.020716	0.040303
UBAP1L	1.59834	1.07418	2.37825	0.020728	0.024872
INTS10	0.696818	0.512997	0.946507	0.020789	0.008145
RNF157	0.827216	0.704316	0.971561	0.020803	0.007045
AGMAT	0.769157	0.615585	0.961041	0.020907	0.023921
ELFN1-AS1	1.19399	1.02708	1.38802	0.021013	0.005831
TBC1D8	1.37061	1.04843	1.79178	0.021116	0.014985
LOC105375800	1.44067	1.05623	1.96502	0.021144	0.026444
ABHD18	0.64409	0.442861	0.936755	0.021346	0.028974
RBP7	1.24385	1.03288	1.4979	0.021385	0.034327
ESCO2	0.761517	0.603793	0.960441	0.021401	0.00327
AGAP5	2.65637	1.15514	6.1086	0.021482	0.044793
ABHD6	0.65853	0.461234	0.940219	0.021492	0.004562
MAN1B1	1.73701	1.08469	2.78161	0.021541	0.021017
SMOX	1.31677	1.04116	1.66534	0.021643	0.023112
CDK10	1.42805	1.05347	1.93583	0.021703	0.030195
SLITRK2	4.04915	1.22628	13.3702	0.021753	0.013528
ING5	1.62644	1.07328	2.4647	0.021825	0.0334
SUSD4	1.58444	1.06917	2.34802	0.021834	0.042143
DENND4B	1.56387	1.06664	2.29289	0.021996	0.035532
EPHB2	0.783959	0.636484	0.965604	0.022071	0.023906
SPINK4	0.932317	0.878012	0.989981	0.022089	0.00197
SIPA1	1.44497	1.05429	1.98041	0.022097	0.001555
ADAM9	0.790982	0.647025	0.96697	0.022157	0.018209
TSC1	1.62637	1.07168	2.46816	0.022298	0.013279
DUBR	1.51239	1.06059	2.15667	0.022323	0.015288
RP9	1.64946	1.07375	2.53385	0.022323	0.025646
ITLN1	0.928516	0.871271	0.989522	0.022348	0.034569
FAM193B	1.43399	1.0525	1.95377	0.022361	0.014223
SNAPC5	1.59887	1.0685	2.39251	0.02248	0.019303
STX18	0.586557	0.370923	0.927547	0.022511	0.017317
PPP1R26	1.50707	1.05933	2.14406	0.022585	0.009796
LOC91370	1.40016	1.04829	1.87013	0.022648	0.025142
CUL7	1.44897	1.05271	1.9944	0.022899	0.003786
HIGD1A	0.778281	0.627045	0.965993	0.022978	0.004596
KPNA2	0.702473	0.518082	0.952492	0.023009	0.00184
CCDC200	1.55385	1.06193	2.27365	0.023248	0.000674
KCTD9	0.77021	0.614527	0.965335	0.02344	0.022682
ORC1	0.740181	0.570335	0.960607	0.023688	0.005595
MYB	0.777148	0.624596	0.96696	0.02374	0.005931
NOP14	0.665968	0.46818	0.947313	0.023759	0.041012
PTPRD	0.856002	0.748029	0.97956	0.023811	0.019302
DNHD1	1.51621	1.05652	2.17592	0.02393	0.038766
FZD7	1.23183	1.02785	1.47629	0.023987	0.014859
URAHP	1.64554	1.06772	2.53606	0.024017	0.010591
GPRIN3	0.778618	0.626419	0.967795	0.024137	0.022348
GBGT1	1.29938	1.03474	1.63172	0.024207	0.030689
LTBP3	1.2403	1.02847	1.49577	0.024209	0.014993
SLC39A14	0.730503	0.555537	0.960573	0.024582	0.005692
CLEC18A	6.67448	1.27398	34.9682	0.02467	0.043776
CTF1	1.2368	1.02721	1.48916	0.024875	0.009973
MIR765	1.33127	1.03668	1.70958	0.024943	0.037484
PSORS1C1	1.37399	1.04071	1.814	0.024997	0.046421
PTPN18	1.567	1.05779	2.32134	0.025082	0.002329
CRIP2	1.25033	1.0282	1.52043	0.025176	0.016795
EHD1	1.47344	1.04876	2.07008	0.025455	0.048573
STK35	1.41536	1.04314	1.92041	0.025664	0.029843
ZCWPW1	1.32972	1.03507	1.70824	0.02577	0.020351
WNT10B	1.28157	1.03044	1.5939	0.025786	0.004414
CEACAM5	0.834424	0.711653	0.978375	0.025801	0.00542
NPR2	1.40209	1.04138	1.88775	0.025936	0.022762
TFB1M	0.641768	0.434352	0.94823	0.025957	0.037639
SNHG16	0.652355	0.447816	0.950316	0.02605	0.00724
RBM17	1.77728	1.07096	2.94944	0.026066	0.035056
ANAPC2	1.51979	1.05109	2.19749	0.026093	0.003716
TMSB4X	0.741925	0.569919	0.965845	0.026541	0.001449
LINC00540	1.18774	1.01995	1.38313	0.026819	0.042627
HMMR	0.808104	0.669165	0.97589	0.026863	0.048616
LZTS3	1.23505	1.02431	1.48914	0.026995	0.020476
TMEM91	1.49924	1.04683	2.14716	0.027127	0.049367
SERPINA1	0.875667	0.77838	0.985114	0.027136	0.031183
PTPN14	1.34771	1.03418	1.75628	0.027193	0.018559
KAZALD1	1.39522	1.03763	1.87606	0.027493	0.010446
KCNIP3	1.54132	1.04915	2.26438	0.027495	0.0149
MFHAS1	0.744942	0.573096	0.968316	0.027765	0.014142
MAN2A2	1.45279	1.04154	2.02641	0.02783	0.031131
TMEM106A	1.3358	1.03198	1.72906	0.027873	0.00106
INSC	0.699847	0.508843	0.962548	0.028186	0.015049
CD72	1.34613	1.03229	1.75538	0.02819	0.045037
CGNL1	1.28084	1.0268	1.59773	0.028204	0.018239
TCAIM	0.679733	0.481485	0.959608	0.028213	0.005473
GRPEL2	0.711717	0.524907	0.965011	0.028579	0.005182
PTPRN	1.33457	1.0306	1.7282	0.02863	0.005928
ZNF618	1.26518	1.02474	1.56204	0.02873	0.028648
AP5Z1	1.39529	1.03507	1.88086	0.028801	0.035177
CAV2	1.25198	1.02317	1.53197	0.029083	0.040058
HMGN2	0.736324	0.559314	0.969353	0.029121	0.017458
ISM1	1.19515	1.01824	1.40281	0.029179	0.036127
SRSF1	0.692093	0.497105	0.963564	0.029273	0.020649
NFKB2	1.36749	1.0318	1.81241	0.029424	0.043496
CDCA2	0.778904	0.621944	0.975475	0.029538	0.023558
LINC01602	1.25675	1.02295	1.54398	0.029557	0.025439
TRIM32	1.72384	1.05511	2.81643	0.029696	0.045687
LOC283335	1.51518	1.04159	2.20408	0.029774	0.031329
FAM83C-AS1	1.41677	1.03471	1.9399	0.029797	0.017889
CDS1	0.727003	0.54499	0.969803	0.03012	0.045997
HCG27	1.43784	1.03516	1.99716	0.030305	0.030413
LOC105371592	1.3433	1.02848	1.75448	0.030307	0.038499
SNX7	0.726666	0.544234	0.970251	0.030409	0.006912
WIPI2	1.69207	1.05012	2.72643	0.030702	0.045157
UGT2B7	0.844518	0.72448	0.984445	0.030743	0.037142
NALCN	1.56354	1.04201	2.34611	0.030871	0.010291
TNFAIP8L3	1.23193	1.01934	1.48886	0.030916	0.003592
GLA	0.721337	0.536049	0.970671	0.031046	0.014155
ARMC5	1.49317	1.03711	2.1498	0.031092	0.015821
CHST12	1.55852	1.04109	2.33311	0.031117	0.030015
NRCAM	1.208	1.01719	1.4346	0.031224	0.044065
PARP6	1.33361	1.02628	1.73297	0.031233	0.000786
PLEKHA8P1	1.45942	1.03427	2.05932	0.031414	0.00095
CTC1	1.49707	1.03648	2.16234	0.031477	0.008718
ZNF335	1.49643	1.03629	2.16088	0.031547	0.018174
C3orf62	1.65638	1.04425	2.62733	0.032038	0.012301
HIST3H2BB	1.33737	1.02446	1.74586	0.032542	0.014312
KYAT3	0.749582	0.57547	0.976372	0.032576	0.039971
CT75	1.77452	1.04847	3.00334	0.032658	0.004479
MOSPD3	1.40843	1.02862	1.92849	0.032684	0.039879
CFAP100	3.41052	1.10537	10.5228	0.032823	0.032885
ZNF32-AS1	1.43712	1.02999	2.00519	0.032857	0.044566
ERLIN2	0.722776	0.536123	0.974413	0.03317	0.013762
LEP	1.3319	1.02303	1.73401	0.033244	0.020904
HCN2	1.3016	1.02093	1.65944	0.033413	0.001554
GALNT7	0.791315	0.637638	0.98203	0.033623	0.046331
P4HA1	1.26998	1.01869	1.58326	0.033624	0.034774
AP3B1	0.712674	0.521388	0.974139	0.033647	0.006942
HOXD10	1.15035	1.01082	1.30915	0.033752	0.008027
MTG1	1.50592	1.03189	2.19772	0.033778	0.037194
ZNF862	1.41386	1.02684	1.94675	0.033814	0.016279
FBXO24	2.33487	1.06694	5.1096	0.033828	0.017553
ATXN7L1	1.67533	1.03978	2.69934	0.033986	0.026991
GLYATL1	0.75718	0.585328	0.979488	0.034195	0.009605
PIGF	0.643994	0.428417	0.968049	0.034335	0.00174
TEX11	0.433098	0.199487	0.940281	0.034375	0.028207
CRYGS	1.44799	1.02734	2.04087	0.034517	0.042095
C22orf34	1.47194	1.02808	2.10741	0.034753	0.045488
SLC5A4	1.68487	1.03715	2.7371	0.03509	0.008989
HIST1H4H	1.14579	1.00948	1.30051	0.035213	0.029708
CATSPERB	0.637391	0.419041	0.969516	0.035323	0.026271
NEK4	0.697083	0.498036	0.975681	0.035424	0.02906
PRELP	1.13384	1.00855	1.2747	0.03552	0.022917
LINC00649	1.31386	1.01839	1.69505	0.035716	0.020784
DHRS7	1.46202	1.02546	2.08442	0.035825	0.030688
LINC01252	1.54533	1.02923	2.32024	0.035826	0.040853
AGPAT1	1.55229	1.0292	2.34124	0.035972	0.045308
PDE12	0.654043	0.4395	0.973315	0.036321	0.00135
TMEM59L	1.37874	1.02	1.86365	0.036727	0.04923
NAGK	1.56787	1.02763	2.39214	0.036942	0.011559
LINC02043	2.04153	1.04399	3.99223	0.037	0.000833
LOC101928530	1.55792	1.02655	2.36436	0.037246	0.000697
ADAMTS10	1.31394	1.01624	1.69885	0.037263	0.0332
CCL22	0.824191	0.687076	0.988669	0.037277	0.00906
ADAM20P1	1.98703	1.04004	3.79628	0.037632	0.048497
KCNJ11	1.29682	1.01487	1.65709	0.037708	0.042861
OAZ2	1.56578	1.02571	2.39024	0.037749	0.023515
ACTG1	0.695104	0.493138	0.979787	0.037843	0.029303
CLCA1	0.939836	0.886361	0.996538	0.037894	0.003622
DUXAP8	1.24566	1.01222	1.53294	0.038017	0.038502
ZNF428	1.44495	1.02054	2.04586	0.038029	0.031838
ABCB6	1.39458	1.01837	1.90977	0.038132	0.03224
TUBA8	2.77907	1.0573	7.30466	0.038175	0.010777
BMS1P1	1.43148	1.01969	2.00955	0.038206	0.039362
PCSK4	1.2802	1.01344	1.61717	0.038266	0.047933
NXPH4	1.11501	1.00579	1.23608	0.038472	0.033922
ARV1	0.718922	0.525849	0.982887	0.038627	0.000722
PCDHA2	3.59314	1.06904	12.0768	0.038649	0.01567
NOL11	0.724332	0.533494	0.983437	0.038733	8.96e-05
INHBB	1.14484	1.00701	1.30153	0.038766	0.025339
RBL1	0.75926	0.584653	0.986013	0.038865	0.033217
AVPR2	1.28083	1.01272	1.61993	0.038885	0.007261
C11orf45	1.41212	1.01751	1.95976	0.039041	0.019739
SCP2	0.751213	0.572446	0.985805	0.039106	0.0031
MRPL22	0.672448	0.461193	0.980471	0.039163	0.027405
C11orf96	1.19122	1.00872	1.40675	0.039185	0.030874
HEPACAM2	0.898119	0.810824	0.994813	0.039432	0.044095
TMEM98	0.784431	0.622451	0.988562	0.039643	0.04439
SNORD67	0.801543	0.649191	0.989649	0.039715	0.034201
GJD4	2.58665	1.04414	6.40792	0.040045	0.039061
KRTAP5-9	1.60769	1.02172	2.5297	0.040083	0.00673
PCBP3	1.29626	1.01181	1.66067	0.040088	0.007504
LINC01655	1.30347	1.01206	1.67879	0.040092	0.009451
GET4	1.44172	1.0165	2.04481	0.040194	0.045033
ULBP2	1.17291	1.00697	1.3662	0.040447	0.000729
ATPSCKMT	0.671239	0.458368	0.982969	0.040538	0.01373
ZMPSTE24	0.752662	0.573383	0.987995	0.040661	0.020994
SGCG	2.27266	1.03522	4.98927	0.040732	0.030522
MGST2	0.750425	0.569735	0.98842	0.041068	0.022098
CCNA2	0.769846	0.598767	0.989806	0.041363	0.019393
PTOV1	1.53528	1.01687	2.31798	0.041395	0.015399
ARMH4	1.36617	1.01207	1.84415	0.041514	0.026262
WDR83	1.46486	1.01466	2.11481	0.041587	0.010477
LOC728554	0.804755	0.652916	0.991905	0.041735	0.015033
CCT6B	0.639984	0.416444	0.983516	0.041773	0.014902
CRYAB	1.17517	1.0059	1.37291	0.04194	0.030491
ALPP	1.21393	1.00703	1.46333	0.042006	0.030401
RN7SL2	0.902838	0.818081	0.996376	0.042138	0.032581
ADH5	0.702779	0.499934	0.987928	0.042371	0.008406
CANX	0.737147	0.549079	0.989631	0.042425	0.004335
ALOX12-AS1	1.68516	1.01752	2.79088	0.042617	0.020765
TMUB1	1.43755	1.01193	2.04217	0.042745	0.001926
GALT	1.50157	1.01317	2.2254	0.042853	0.014045
HLA-F-AS1	1.43139	1.01143	2.02571	0.042959	0.000852
CCNG1	0.775417	0.606048	0.992119	0.043084	0.014614
PARM1	0.852668	0.730608	0.995121	0.043175	0.012556
LINC02560	1.27327	1.00731	1.60945	0.043295	0.039418
CCL15	0.79992	0.644145	0.993367	0.043364	0.007268
PNMA5	1.16891	1.00458	1.36013	0.043479	0.02598
CAPN3	1.5149	1.01186	2.26802	0.043674	0.013449
PBK	0.832664	0.696843	0.994956	0.04384	0.047738
PLK4	0.752528	0.570668	0.992345	0.043967	0.010849
IL13RA2	0.763234	0.586701	0.992884	0.044096	0.042541
NDUFA4L2	1.15072	1.00369	1.31929	0.044133	0.005053
SYAP1	0.708536	0.506357	0.991442	0.04442	0.002149
SCT	1.14793	1.0033	1.31341	0.044651	0.001942
TPCN1	1.52278	1.00986	2.29623	0.044775	0.010441
SNORD124	1.20037	1.00423	1.43482	0.04482	0.011631
HOXD4	1.61956	1.01076	2.59506	0.045019	0.023496
HYI	1.50785	1.00899	2.25334	0.045109	0.038055
LPCAT2	0.796259	0.637076	0.995217	0.045275	0.005377
BRD3	1.4507	1.00777	2.08831	0.04533	0.034319
PANO1	1.51356	1.00825	2.27213	0.045546	0.029135
LOC728673	1.64927	1.0089	2.6961	0.046012	0.01059
LOC102723809	1.25283	1.00393	1.56344	0.046075	0.048676
MRPL58	0.735584	0.543857	0.994902	0.046247	0.000103
TEX2	0.67925	0.464083	0.994178	0.04659	0.000689
SOWAHA	0.839529	0.706604	0.99746	0.046714	0.03044
RP9P	1.42818	1.00466	2.03024	0.047049	0.03446
LBX2-AS1	1.36	1.00398	1.84227	0.047073	0.000616
LINC01545	1.54666	1.00565	2.37871	0.047074	0.046828
AFAP1-AS1	1.09927	1.0012	1.20694	0.047127	0.008257
FAM207A	1.40966	1.00423	1.97878	0.047215	0.042776
PRPSAP1	0.632069	0.401618	0.994753	0.047401	0.021273
ADAMTSL2	1.20838	1.00203	1.45723	0.047575	0.003773
SPA17	0.723767	0.525608	0.996633	0.047633	0.024313
ELFN2	1.40771	1.00336	1.97501	0.047771	0.027769
MRPL37	0.715507	0.51343	0.997118	0.048041	0.000707
NOTCH4	1.32256	1.00233	1.7451	0.048109	0.044686
PCDH9	1.74692	1.00436	3.03847	0.048226	0.032768
SPOCD1	1.30878	1.00201	1.70948	0.048305	0.004057
TMC6	1.36279	1.00225	1.85302	0.048348	0.036225
SLC30A9	0.753366	0.568519	0.998315	0.048643	0.017045
TMED5	0.80075	0.64202	0.998722	0.048689	0.031623
ENPEP	1.3229	1.00148	1.74747	0.048792	0.022298
ACSL6	0.867721	0.753402	0.999386	0.049013	0.020318
ADARB1	1.31919	1.00081	1.73887	0.049333	0.044372
FAR2	0.772834	0.597679	0.999321	0.049397	0.041041
UCN3	0.829238	0.687971	0.999513	0.049406	0.032323
CYB5R4	0.754478	0.56959	0.999381	0.049497	0.02609
PRNP	1.23598	1.00043	1.527	0.049537	0.006327
TRIM2	0.795378	0.632813	0.999704	0.049704	0.01365
SIX5	1.35627	1.0003	1.83892	0.049777	0.030289
TBC1D10B	1.60528	1.00035	2.57601	0.049829	0.046234
DMC1	0.610665	0.373043	0.999647	0.049836	0.00511
LINC02381	1.26673	1.00013	1.60438	0.049875	0.033424
BRIP1	0.747757	0.559192	0.999908	0.049927	0.000226
