# Supplementary material for: KCTD9 inhibits the Wnt/β-catenin pathway by decreasing the level of β-catenin in colorectal cancer
Source: Cell Death Dis. 2022 Sep 2;13(9):761. doi: 10.1038/s41419-022-05200-1 (PMC9440223; doi:10.1038/s41419-022-05200-1)
Supplement: Supplementary file 13 — Supplementary Table 5. KCTD9 differential gene expression analysis in Tumor, Normal and Metastatic tissues based on TNMplot web tool [file 41419_2022_5200_MOESM13_ESM.xlsx]

## Sheet: sTable5
Supplementary Table 5. KCTD9 differential gene expression analysis in Tumor, Normal and Metastatic tissues based on TNMplot web tool
Kruskal.Wallis.p.	Fc.tumor.norm.	Fc.meta.tumor.
1.53e-86	0.57	0.57
	Normal-Tumor	Tumor-Metastatic	Normal-Metastatic
Dunn.test.P	7.01e-64	1.76e-61	5.05e-18
	Min	Q1	Med	Q3	Max	Upper whisker	N
Normal	134	711	950	1302	3407	2187	377
Tumor	89	374	537	750	2489	1313	1450
Metastatic	111	219	296	416.5	1027	669	99
