# Supplementary material for: KCTD9 inhibits the Wnt/β-catenin pathway by decreasing the level of β-catenin in colorectal cancer
Source: Cell Death Dis. 2022 Sep 2;13(9):761. doi: 10.1038/s41419-022-05200-1 (PMC9440223; doi:10.1038/s41419-022-05200-1)
Supplement: Supplementary file 14 — Supplementary Table 6. DEGs results based on the two groups compared in TCGA-COAD data (KCTD9 low vs. KCTD9 high in COAD) [file 41419_2022_5200_MOESM14_ESM.xlsx]

## Sheet: sTable6
Supplementary Table 6. DEGs results based on the two groups compared in TCGA-COAD data (KCTD9 low vs. KCTD9 high in COAD)
gene_name	logFC	AveExpr	t	P.Value	adj.P.Val	B
KCTD9	-1.24854	3.99521	-25.6212	2.37e-90	3.97e-86	194.335
VPS37A	-0.84757	3.52743	-18.8662	4.18e-59	3.5e-55	123.474
ERI1	-0.92584	3.26481	-18.4098	5.3e-57	2.96e-53	118.696
CCDC25	-0.83707	4.57604	-17.227	1.37e-51	5.74e-48	106.401
PPP2R2A	-0.88484	4.6135	-17.1746	2.37e-51	7.94e-48	105.86
CNOT7	-0.85878	4.15346	-17.0549	8.29e-51	2.31e-47	104.624
MCPH1	-0.71026	2.61013	-16.8708	5.66e-50	1.36e-46	102.728
LEPROTL1	-0.80407	4.70745	-16.8495	7.07e-50	1.48e-46	102.509
DCTN6	-0.82355	4.85949	-16.765	1.7e-49	3.11e-46	101.64
CDCA2	-1.07875	3.19396	-16.7567	1.86e-49	3.11e-46	101.555
PCM1	-0.96569	4.05574	-16.5554	1.5e-48	2.29e-45	99.4909
ESCO2	-1.03699	2.49615	-16.4542	4.3e-48	6e-45	98.4548
XPO7	-0.70329	5.0106	-15.8383	2.46e-45	3.18e-42	92.1871
ATP6V1B2	-0.81333	5.13223	-15.7481	6.21e-45	7.43e-42	91.2744
CHMP7	-0.70297	4.76305	-15.5843	3.31e-44	3.7e-41	89.6217
DOCK5	-0.86406	3.00104	-15.5682	3.91e-44	4.09e-41	89.459
MTMR9	-0.66389	2.0104	-15.4709	1.05e-43	1.04e-40	88.4801
PPP2CB	-0.68603	5.59367	-15.4258	1.67e-43	1.55e-40	88.0265
SARAF	-0.82426	7.49045	-15.4037	2.09e-43	1.84e-40	87.805
ENTPD4	-0.8119	4.20833	-15.2188	1.37e-42	1.14e-39	85.9516
PBK	-1.2142	4.89026	-15.067	6.35e-42	5.06e-39	84.4357
BNIP3L	-1.00979	5.23011	-14.7038	2.45e-40	1.87e-37	80.8287
TNKS	-0.72649	3.2093	-14.6374	4.77e-40	3.48e-37	80.1723
ASAH1	-0.70966	6.26178	-14.5919	7.52e-40	5.25e-37	79.7235
MTUS1	-0.91112	3.97531	-14.5861	7.97e-40	5.34e-37	79.6662
WRN	-0.79092	3.10543	-14.3564	7.85e-39	5.06e-36	77.4082
MAK16	-0.76893	3.80176	-13.9877	3.01e-37	1.87e-34	73.8104
ELP3	-0.63853	4.23203	-13.6156	1.15e-35	6.87e-33	70.2176
TNFRSF10A	-0.77441	4.49887	-13.4519	5.62e-35	3.25e-32	68.6497
PSD3	-0.83062	2.40939	-13.2549	3.77e-34	2.1e-31	66.7739
INTS10	-0.68615	4.83054	-13.2392	4.38e-34	2.37e-31	66.6248
TNFAIP8	-0.79101	2.51442	-13.1147	1.45e-33	7.57e-31	65.4464
FUT10	-0.62751	2.5376	-13.0325	3.17e-33	1.61e-30	64.6711
AGPAT5	-0.79247	5.05271	-12.9482	7.1e-33	3.5e-30	63.8776
TVP23B	-0.68089	3.29686	-12.9206	9.22e-33	4.42e-30	63.619
SGMS2	-0.97164	3.55455	-12.8503	1.8e-32	8.37e-30	62.9602
PDE4D	-0.72079	1.92781	-12.7167	6.37e-32	2.89e-29	61.7122
TTI2	-0.57136	3.05884	-12.6949	7.83e-32	3.45e-29	61.5094
SEC24A	-0.71988	4.02335	-12.6918	8.06e-32	3.46e-29	61.4806
TNFRSF10B	-0.71571	5.74144	-12.6762	9.35e-32	3.91e-29	61.3349
UBXN8	-0.79813	3.23518	-12.5873	2.16e-31	8.82e-29	60.5099
GSR	-0.75752	6.77832	-12.5794	2.32e-31	9.27e-29	60.4369
NAT1	-0.80434	3.25571	-12.4698	6.5e-31	2.53e-28	59.4228
LRRC40	-0.74602	3.74392	-12.389	1.38e-30	5.26e-28	58.6784
SH2D4A	-0.71921	4.6128	-12.383	1.46e-30	5.44e-28	58.623
SOCS6	-0.70866	4.00503	-12.2897	3.48e-30	1.27e-27	57.7674
PDLIM5	-0.65245	4.75026	-12.1084	1.87e-29	6.66e-27	56.1116
VPS4B	-0.65881	5.35856	-12.0803	2.42e-29	8.44e-27	55.8565
ADAM9	-0.89636	5.96393	-12.0691	2.68e-29	9.15e-27	55.7551
MTMR10	-0.57448	3.02283	-12.0671	2.73e-29	9.15e-27	55.7364
REEP3	-0.75629	4.73804	-12.05	3.2e-29	1.05e-26	55.5814
SGCB	-0.74132	4.54141	-12.0348	3.68e-29	1.18e-26	55.4438
TMEM263	-0.78947	4.50635	-12.0238	4.07e-29	1.29e-26	55.3438
TMOD3	-0.6879	4.53848	-12.0139	4.45e-29	1.38e-26	55.2545
GTF2E2	-0.62546	5.39896	-11.9913	5.48e-29	1.67e-26	55.0494
MDM2	-0.74764	3.67975	-11.9647	7e-29	2.09e-26	54.8092
STX12	-0.60672	5.10893	-11.9514	7.9e-29	2.32e-26	54.6894
LONRF1	-0.6346	3.188	-11.9313	9.5e-29	2.75e-26	54.5073
IBTK	-0.70797	4.5004	-11.8967	1.3e-28	3.7e-26	54.1953
MFHAS1	-0.6839	4.81961	-11.8831	1.48e-28	4.12e-26	54.0732
ARPP19	-0.66907	5.60578	-11.8667	1.71e-28	4.71e-26	53.9256
MIER1	-0.7204	3.93579	-11.8187	2.66e-28	7.18e-26	53.4939
JAK2	-0.84336	3.08921	-11.797	3.24e-28	8.61e-26	53.2993
PRRC1	-0.55172	4.6218	-11.7748	3.96e-28	1.04e-25	53.0997
FBXO25	-0.54138	3.17153	-11.7531	4.83e-28	1.24e-25	52.9055
TMEM30A	-0.62305	6.26587	-11.6814	9.25e-28	2.35e-25	52.2641
FCHO2	-0.75278	4.10532	-11.6615	1.11e-27	2.77e-25	52.0874
CCDC68	-0.92777	2.76027	-11.6278	1.5e-27	3.7e-25	51.7866
TMTC3	-0.70297	3.03562	-11.6026	1.89e-27	4.55e-25	51.5627
RBBP8	-0.75037	4.06779	-11.6017	1.9e-27	4.55e-25	51.5545
RAB8B	-0.79586	3.46165	-11.5255	3.77e-27	8.91e-25	50.8785
POLR3D	-0.51408	3.99145	-11.4978	4.84e-27	1.13e-24	50.633
B3GNT5	-0.70004	3.55751	-11.4481	7.57e-27	1.74e-24	50.1932
RNF138	-0.68188	4.38534	-11.4448	7.79e-27	1.76e-24	50.1645
FGD4	-0.64753	2.96067	-11.436	8.43e-27	1.88e-24	50.0864
C5orf15	-0.65565	6.06231	-11.435	8.51e-27	1.88e-24	50.0779
CDC42	-0.5953	7.40996	-11.4259	9.22e-27	2.01e-24	49.998
ZNF596	-0.40294	1.04173	-11.4136	1.03e-26	2.21e-24	49.8892
ZNF24	-0.64207	4.32819	-11.41	1.06e-26	2.26e-24	49.8575
ALCAM	-0.9068	4.43439	-11.399	1.17e-26	2.46e-24	49.7609
YIPF5	-0.53789	5.18193	-11.3634	1.61e-26	3.34e-24	49.4474
TMED7	-0.86726	6.07765	-11.3511	1.8e-26	3.68e-24	49.3391
HIF1A	-0.85326	5.78645	-11.3467	1.87e-26	3.78e-24	49.3005
MAP3K5	-0.66222	4.23289	-11.318	2.42e-26	4.82e-24	49.0486
CCAR2	-0.57765	5.28162	-11.307	2.67e-26	5.26e-24	48.9522
GALNT1	-0.7224	5.78382	-11.2995	2.85e-26	5.56e-24	48.8862
KRAS	-0.62913	4.52692	-11.2915	3.06e-26	5.89e-24	48.8167
IER3IP1	-0.62623	4.79554	-11.2886	3.14e-26	5.98e-24	48.7912
ANP32E	-0.87236	5.43492	-11.2849	3.25e-26	6.11e-24	48.7581
C18orf25	-0.51454	2.92217	-11.2638	3.92e-26	7.29e-24	48.5734
PKN2	-0.73579	4.52341	-11.2082	6.41e-26	1.18e-23	48.0883
CCDC186	-0.7605	3.6516	-11.2052	6.58e-26	1.2e-23	48.062
CTBS	-0.61276	3.21837	-11.1868	7.75e-26	1.39e-23	47.901
SLC30A7	-0.61637	3.84569	-11.1863	7.78e-26	1.39e-23	47.8969
RAB27B	-1.18381	2.3502	-11.1651	9.39e-26	1.66e-23	47.7122
KITLG	-0.91722	3.61986	-11.1391	1.18e-25	2.06e-23	47.4866
TAF13	-0.707	5.38322	-11.1364	1.21e-25	2.07e-23	47.4625
RAB27A	-0.68713	3.75314	-11.1362	1.21e-25	2.07e-23	47.4606
LYSMD3	-0.69678	3.78747	-11.1112	1.51e-25	2.56e-23	47.2434
AIDA	-0.64432	3.77121	-11.077	2.04e-25	3.42e-23	46.9469
RPS27L	-0.63315	4.45099	-11.0282	3.13e-25	5.2e-23	46.5246
CEP57L1	-0.5113	2.03929	-11.0244	3.24e-25	5.32e-23	46.4922
SRBD1	-0.54214	3.47123	-11.0066	3.79e-25	6.16e-23	46.3384
FAS	-0.85798	3.63248	-10.9854	4.56e-25	7.35e-23	46.1554
TMX3	-0.64361	3.54633	-10.9737	5.05e-25	8.06e-23	46.0544
INTS9	-0.48425	3.652	-10.961	5.65e-25	8.93e-23	45.945
ANKRD13C	-0.55974	3.81738	-10.9569	5.85e-25	9.17e-23	45.9092
HMBOX1	-0.53	2.41414	-10.9544	5.98e-25	9.28e-23	45.8882
PANK3	-0.72687	4.39904	-10.9534	6.04e-25	9.28e-23	45.8793
SLC25A37	-0.60871	3.86936	-10.9317	7.29e-25	1.11e-22	45.6931
USO1	-0.57813	5.83752	-10.9284	7.51e-25	1.13e-22	45.6639
AP3S1	-0.62168	5.59658	-10.9033	9.34e-25	1.4e-22	45.4488
KLHL28	-0.57965	2.43944	-10.9025	9.41e-25	1.4e-22	45.4415
SLC25A24	-0.73438	4.91928	-10.8799	1.15e-24	1.68e-22	45.2477
CAMK2D	-0.6331	4.45057	-10.8785	1.16e-24	1.69e-22	45.2357
LIMA1	-0.77395	6.11024	-10.8527	1.45e-24	2.1e-22	45.0151
DEPDC1	-0.76058	3.04774	-10.794	2.42e-24	3.46e-22	44.5131
TMEM167A	-0.5943	5.49915	-10.779	2.75e-24	3.91e-22	44.3847
RAB33B	-0.52923	2.81568	-10.7749	2.85e-24	4.02e-22	44.3496
SHOC2	-0.63384	4.77222	-10.7618	3.19e-24	4.46e-22	44.2382
STXBP5	-0.6239	3.33187	-10.7562	3.35e-24	4.63e-22	44.1906
BCL10	-0.62656	5.34282	-10.7557	3.37e-24	4.63e-22	44.1863
RNF145	-0.58502	5.71589	-10.7332	4.09e-24	5.57e-22	43.9946
GALNT7	-0.78075	5.14643	-10.7035	5.29e-24	7.14e-22	43.7422
POLK	-0.56454	2.4075	-10.6997	5.46e-24	7.32e-22	43.7099
RAB18	-0.49865	4.83376	-10.671	7e-24	9.31e-22	43.4658
ACBD3	-0.53085	5.7271	-10.6696	7.08e-24	9.35e-22	43.4542
SGMS1	-0.60908	3.36883	-10.6443	8.81e-24	1.15e-21	43.2396
UGCG	-0.59224	4.72257	-10.6258	1.03e-23	1.34e-21	43.0831
LMAN1	-0.77697	5.54664	-10.6198	1.09e-23	1.4e-21	43.0331
GPD2	-0.54964	4.7062	-10.6151	1.13e-23	1.45e-21	42.9931
RABEP1	-0.52468	4.10827	-10.6053	1.23e-23	1.56e-21	42.9106
SECISBP2L	-0.65708	3.33529	-10.6025	1.26e-23	1.58e-21	42.8864
FEM1C	-0.57327	4.28648	-10.6021	1.27e-23	1.58e-21	42.8833
MAPK6	-0.64764	4.6388	-10.5626	1.78e-23	2.2e-21	42.5495
RELCH	-0.52373	3.63187	-10.555	1.89e-23	2.33e-21	42.4857
BAG4	-0.63134	3.82936	-10.5478	2.01e-23	2.46e-21	42.4254
ESCO1	-0.66267	3.39589	-10.546	2.05e-23	2.48e-21	42.4102
RTKN2	-0.56299	1.8569	-10.5411	2.13e-23	2.57e-21	42.3685
TENT5A	-0.76307	3.7149	-10.5179	2.6e-23	3.11e-21	42.1735
TMX1	-0.6682	5.20432	-10.5162	2.64e-23	3.14e-21	42.1594
GNAQ	-0.66807	4.85385	-10.5132	2.71e-23	3.2e-21	42.1342
FZD3	-0.68262	2.07268	-10.487	3.38e-23	3.97e-21	41.9144
CASC4	-0.61839	5.36108	-10.4775	3.67e-23	4.27e-21	41.8344
SLK	-0.67916	4.88312	-10.4687	3.96e-23	4.57e-21	41.7605
N4BP2	-0.61899	1.95396	-10.4635	4.14e-23	4.75e-21	41.7172
CAST	-0.63849	5.91596	-10.4581	4.33e-23	4.94e-21	41.6722
MBNL1	-0.56935	4.99947	-10.4371	5.18e-23	5.86e-21	41.4963
BLOC1S6	-0.62337	4.36203	-10.4265	5.67e-23	6.37e-21	41.4072
SCX	0.858235	2.88295	10.4253	5.72e-23	6.39e-21	41.3974
DR1	-0.50534	4.26314	-10.4096	6.54e-23	7.26e-21	41.2665
CNOT6	-0.49223	4.44228	-10.4018	6.99e-23	7.7e-21	41.2012
ACTL10	0.826434	3.58244	10.4005	7.06e-23	7.74e-21	41.1903
USP48	-0.45124	4.05587	-10.3977	7.24e-23	7.88e-21	41.1664
NUCB2	-0.69696	3.68583	-10.3943	7.45e-23	8.05e-21	41.1385
EXOC5	-0.62579	3.4366	-10.3832	8.18e-23	8.79e-21	41.0456
CRK	-0.44335	5.80355	-10.378	8.55e-23	9.1e-21	41.002
USP33	-0.56668	4.49671	-10.3776	8.58e-23	9.1e-21	40.999
ZNF654	-0.61655	2.89398	-10.3763	8.67e-23	9.1e-21	40.9887
BIN3	-0.47742	3.30979	-10.3761	8.69e-23	9.1e-21	40.9866
SMC5	-0.70058	4.24716	-10.3739	8.85e-23	9.14e-21	40.9683
YTHDC2	-0.55078	3.11958	-10.3734	8.89e-23	9.14e-21	40.9643
PGGT1B	-0.56855	3.05652	-10.3734	8.89e-23	9.14e-21	40.9638
ADAM10	-0.56785	4.27654	-10.3719	9e-23	9.2e-21	40.9519
SMCHD1	-0.7334	3.33369	-10.3594	1e-22	1.02e-20	40.8472
SNRNP27	-0.68005	4.77001	-10.3539	1.05e-22	1.06e-20	40.802
ZFP91	-0.58402	5.33653	-10.3496	1.09e-22	1.09e-20	40.7658
CEP97	-0.47066	1.8563	-10.3487	1.1e-22	1.09e-20	40.7581
BBS7	-0.43231	2.99906	-10.3427	1.15e-22	1.14e-20	40.7086
EDEM1	-0.52385	4.66795	-10.3365	1.22e-22	1.2e-20	40.6565
FAM114A2	-0.46436	2.82485	-10.3319	1.26e-22	1.24e-20	40.6186
BZW1	-0.64888	5.35446	-10.3254	1.33e-22	1.3e-20	40.5643
KAT2B	-0.70166	2.67711	-10.3193	1.4e-22	1.35e-20	40.5141
EPS15	-0.53513	4.48416	-10.3191	1.41e-22	1.35e-20	40.5125
SPOPL	-0.56423	3.80842	-10.3182	1.42e-22	1.36e-20	40.505
TNPO1	-0.56849	4.90005	-10.3166	1.44e-22	1.37e-20	40.4917
WDR44	-0.64041	3.64263	-10.3158	1.45e-22	1.37e-20	40.4852
TRIM35	-0.44214	3.94431	-10.306	1.57e-22	1.48e-20	40.4033
TWSG1	-0.78502	4.45552	-10.2904	1.79e-22	1.68e-20	40.2741
SLC39A14	-0.59214	6.0908	-10.2846	1.88e-22	1.75e-20	40.2259
ANTXR2	-0.76842	4.24754	-10.282	1.92e-22	1.78e-20	40.2047
ARFGAP3	-0.59239	5.3963	-10.2796	1.96e-22	1.81e-20	40.1841
TWF1	-0.78218	5.79919	-10.2638	2.24e-22	2.05e-20	40.0534
TTC33	-0.65801	3.60217	-10.2592	2.33e-22	2.12e-20	40.0157
LARP1B	-0.55834	3.40739	-10.2508	2.5e-22	2.27e-20	39.9461
MAPK8	-0.40749	3.37352	-10.243	2.67e-22	2.41e-20	39.8817
GNAI3	-0.39612	3.66159	-10.2421	2.69e-22	2.41e-20	39.8741
ACBD5	-0.57027	5.19066	-10.2292	3e-22	2.67e-20	39.7676
UBE2J1	-0.46542	6.06551	-10.2084	3.57e-22	3.17e-20	39.5953
B3GNT2	-0.54036	5.24291	-10.2039	3.71e-22	3.27e-20	39.5581
TC2N	-0.79946	4.78942	-10.203	3.74e-22	3.28e-20	39.5514
ITPRID2	-0.54392	5.63201	-10.2025	3.75e-22	3.28e-20	39.5467
MCL1	-0.55773	7.69614	-10.196	3.96e-22	3.44e-20	39.4931
STK17B	-0.64367	4.09656	-10.1896	4.18e-22	3.61e-20	39.4405
CSNK1G3	-0.53094	4.4871	-10.1808	4.5e-22	3.87e-20	39.3679
CLINT1	-0.49809	5.71192	-10.1737	4.78e-22	4.09e-20	39.3091
UBE2G1	-0.45744	4.89436	-10.169	4.97e-22	4.23e-20	39.2706
RAB14	-0.44018	6.35424	-10.1657	5.11e-22	4.32e-20	39.2439
LIMS1	-0.54839	4.5735	-10.1635	5.2e-22	4.38e-20	39.2255
MIB1	-0.6656	3.5389	-10.1607	5.33e-22	4.46e-20	39.2021
RAP1A	-0.53719	4.96892	-10.1596	5.37e-22	4.48e-20	39.1936
IKBIP	-0.66501	3.05317	-10.154	5.63e-22	4.67e-20	39.1477
PAFAH1B1	-0.42593	5.20057	-10.1528	5.69e-22	4.7e-20	39.1373
DNAJB14	-0.59262	2.98264	-10.147	5.97e-22	4.89e-20	39.0899
PPP3CC	-0.56283	3.45121	-10.1468	5.98e-22	4.89e-20	39.0882
STRN3	-0.53099	3.91898	-10.1438	6.13e-22	4.99e-20	39.0633
RAB11A	-0.43361	6.53392	-10.1341	6.65e-22	5.39e-20	38.9834
CDC42SE2	-0.4975	5.7187	-10.1333	6.7e-22	5.4e-20	38.977
PINX1	-0.51422	2.48526	-10.1301	6.88e-22	5.52e-20	38.9507
EIF2AK3	-0.48017	3.76537	-10.1239	7.24e-22	5.78e-20	38.8999
FAM102B	-0.61479	3.74971	-10.1189	7.55e-22	6e-20	38.8592
AGPS	-0.52753	4.7025	-10.1047	8.5e-22	6.7e-20	38.7421
SLC18B1	-0.66651	4.48547	-10.1045	8.51e-22	6.7e-20	38.7408
RNF11	-0.56021	5.58755	-10.0995	8.88e-22	6.95e-20	38.6999
TET2	-0.52763	2.11162	-10.0911	9.52e-22	7.42e-20	38.6307
APOL6	-0.70138	4.62395	-10.0883	9.74e-22	7.56e-20	38.6082
SEL1L	-0.61681	4.96017	-10.0866	9.89e-22	7.64e-20	38.5937
TANK	-0.46387	4.11784	-10.0801	1.04e-21	8.02e-20	38.541
DENND4A	-0.53925	2.66914	-10.0662	1.17e-21	8.96e-20	38.427
DCK	-0.62219	4.82311	-10.0575	1.26e-21	9.54e-20	38.3563
COPS2	-0.5925	4.65705	-10.0575	1.26e-21	9.54e-20	38.3562
C5orf24	-0.58665	4.52404	-10.0537	1.3e-21	9.8e-20	38.3253
SLAIN2	-0.45016	4.58673	-10.0439	1.41e-21	1.06e-19	38.2452
YME1L1	-0.50019	5.93478	-10.0387	1.47e-21	1.1e-19	38.2026
TMTC2	-0.55933	3.01684	-10.038	1.48e-21	1.1e-19	38.1966
FAM107B	-0.80421	4.15161	-10.0323	1.55e-21	1.15e-19	38.1498
MFAP3	-0.59229	3.18841	-10.0301	1.58e-21	1.17e-19	38.1325
CMTM6	-0.59055	6.48565	-10.0216	1.7e-21	1.24e-19	38.0631
ADGRG6	-1.03917	2.96011	-10.0215	1.7e-21	1.24e-19	38.0622
FAM241A	-0.54001	1.98006	-10.021	1.71e-21	1.24e-19	38.0577
ARHGAP11A	-0.73055	4.01947	-10.019	1.73e-21	1.26e-19	38.0415
CLN8	-0.4233	2.84438	-10.0155	1.78e-21	1.29e-19	38.0131
STX7	-0.4536	3.59241	-10.0105	1.86e-21	1.34e-19	37.9722
CDC27	-0.60606	4.52408	-10.0064	1.92e-21	1.38e-19	37.9392
UGT8	-0.66332	5.39057	-10.0055	1.94e-21	1.38e-19	37.9313
ATP2B1	-0.59849	4.18038	-9.99706	2.08e-21	1.48e-19	37.8628
FBXO16	-0.55234	1.23674	-9.99479	2.12e-21	1.5e-19	37.8443
LACTB	-0.45883	4.02349	-9.98837	2.23e-21	1.57e-19	37.792
RASSF6	-0.75381	3.36964	-9.98816	2.24e-21	1.57e-19	37.7903
ATG12	-0.53407	3.75755	-9.98238	2.35e-21	1.64e-19	37.7433
STIM2	-0.52325	3.78947	-9.97612	2.47e-21	1.72e-19	37.6924
CDC40	-0.48051	3.49648	-9.96875	2.63e-21	1.82e-19	37.6324
LRRC8C	-0.55343	1.48834	-9.96802	2.64e-21	1.82e-19	37.6265
TRAPPC8	-0.52937	3.54447	-9.96564	2.7e-21	1.85e-19	37.6071
MIGA1	-0.55417	2.5628	-9.96462	2.72e-21	1.86e-19	37.5988
KNL1	-0.62276	2.8129	-9.95776	2.88e-21	1.96e-19	37.5431
AGL	-0.62102	3.31798	-9.9508	3.05e-21	2.07e-19	37.4866
HSD11B1L	0.534703	2.18127	9.94745	3.13e-21	2.12e-19	37.4594
EXOSC9	-0.48562	3.97559	-9.94111	3.3e-21	2.22e-19	37.4079
MBD2	-0.45525	5.05546	-9.94005	3.33e-21	2.23e-19	37.3993
VEZT	-0.47737	4.11878	-9.93918	3.35e-21	2.24e-19	37.3923
GTF2A1	-0.62359	4.0953	-9.93153	3.57e-21	2.38e-19	37.3302
SLF1	-0.45094	2.02678	-9.93077	3.59e-21	2.38e-19	37.324
PPP1R12A	-0.56407	3.76839	-9.91288	4.17e-21	2.75e-19	37.179
HEATR5A	-0.50081	2.84595	-9.91044	4.25e-21	2.79e-19	37.1592
TMF1	-0.59796	4.31842	-9.90563	4.42e-21	2.89e-19	37.1203
GNPTAB	-0.50214	4.24496	-9.89828	4.7e-21	3.05e-19	37.0608
SLC2A13	-0.54789	2.20959	-9.89819	4.7e-21	3.05e-19	37.0601
KIF11	-0.6797	4.74316	-9.89607	4.78e-21	3.1e-19	37.0429
MANEA	-0.68965	3.33543	-9.8906	5e-21	3.23e-19	36.9986
STS	-0.71899	3.26336	-9.88745	5.14e-21	3.3e-19	36.9732
ITGAV	-0.79836	4.99763	-9.8869	5.16e-21	3.3e-19	36.9687
HNRNPR	-0.47504	5.67161	-9.88135	5.4e-21	3.44e-19	36.9239
FRMD4B	-0.53183	2.45777	-9.88092	5.42e-21	3.44e-19	36.9203
DBT	-0.47531	2.81135	-9.87931	5.49e-21	3.47e-19	36.9073
SGPP1	-0.66489	3.87436	-9.87419	5.73e-21	3.61e-19	36.866
RNGTT	-0.51277	3.62575	-9.8678	6.04e-21	3.79e-19	36.8144
G3BP2	-0.51709	6.09133	-9.86642	6.1e-21	3.81e-19	36.8032
HSPA4L	-0.88638	1.95493	-9.86622	6.11e-21	3.81e-19	36.8016
SPTY2D1	-0.50554	4.07855	-9.86492	6.18e-21	3.84e-19	36.7911
STAM2	-0.48116	3.77764	-9.85602	6.65e-21	4.11e-19	36.7193
SMAD2	-0.48264	2.63273	-9.85528	6.69e-21	4.12e-19	36.7133
NHLRC2	-0.54385	3.27217	-9.84405	7.33e-21	4.5e-19	36.6227
MCU	-0.51265	5.48185	-9.84257	7.42e-21	4.54e-19	36.6107
IKZF2	-0.46841	0.883447	-9.83476	7.92e-21	4.82e-19	36.5478
ELL2	-0.60909	3.43306	-9.817	9.15e-21	5.56e-19	36.4048
USP15	-0.43711	2.92702	-9.81311	9.45e-21	5.72e-19	36.3734
PRKAA1	-0.62967	5.13271	-9.81156	9.57e-21	5.77e-19	36.361
PPTC7	-0.49027	4.49311	-9.81099	9.62e-21	5.78e-19	36.3564
SNX6	-0.56805	5.46043	-9.80973	9.72e-21	5.81e-19	36.3462
STYX	-0.53522	3.57917	-9.80217	1.03e-20	6.16e-19	36.2854
TEX9	-0.42709	1.09287	-9.7943	1.1e-20	6.55e-19	36.2221
CYHR1	0.539569	4.22296	9.77954	1.24e-20	7.36e-19	36.1036
SNRK	-0.47608	3.60595	-9.77793	1.26e-20	7.43e-19	36.0906
KATNBL1	-0.5497	3.10262	-9.7739	1.3e-20	7.64e-19	36.0583
DMXL1	-0.49907	2.49831	-9.77353	1.31e-20	7.64e-19	36.0553
ASCL2	1.51975	6.91806	9.77326	1.31e-20	7.64e-19	36.0532
SPATA5	-0.47509	2.2069	-9.76852	1.36e-20	7.92e-19	36.0151
MRPL19	-0.53675	4.8932	-9.76649	1.38e-20	8.02e-19	35.9988
MINDY2	-0.63586	2.3833	-9.76526	1.4e-20	8.07e-19	35.989
TRIM69	-0.58609	3.42986	-9.75736	1.49e-20	8.58e-19	35.9256
UBE3A	-0.55298	4.13127	-9.75622	1.5e-20	8.63e-19	35.9164
ZNF517	0.517452	2.77529	9.75391	1.53e-20	8.77e-19	35.8979
AFF4	-0.60937	4.27114	-9.74846	1.6e-20	9.13e-19	35.8543
SPCS3	-0.52917	5.89347	-9.74227	1.69e-20	9.57e-19	35.8047
ZBTB8A	-0.40531	1.71465	-9.74088	1.7e-20	9.65e-19	35.7935
EIF4E	-0.54182	3.18971	-9.7372	1.76e-20	9.91e-19	35.764
ERICH1	-0.43583	2.6054	-9.73586	1.78e-20	9.96e-19	35.7533
GNA13	-0.54683	5.273	-9.73572	1.78e-20	9.96e-19	35.7522
NUP50	-0.49513	4.47868	-9.73531	1.78e-20	9.96e-19	35.7489
PTAR1	-0.61788	3.04665	-9.72563	1.93e-20	1.07e-18	35.6714
SEC23IP	-0.4541	4.46894	-9.71727	2.07e-20	1.15e-18	35.6046
G2E3	-0.57384	2.77037	-9.7156	2.09e-20	1.16e-18	35.5912
ARMT1	-0.54309	4.91488	-9.70997	2.19e-20	1.21e-18	35.5462
GAREM1	-0.53127	2.74677	-9.70919	2.21e-20	1.21e-18	35.54
RTTN	-0.42992	1.93999	-9.70748	2.24e-20	1.22e-18	35.5263
RSBN1	-0.51931	3.58556	-9.69973	2.38e-20	1.3e-18	35.4644
OTUD4	-0.58002	3.89202	-9.69894	2.4e-20	1.3e-18	35.4581
VAPA	-0.48723	4.78363	-9.69415	2.49e-20	1.35e-18	35.4198
NEK1	-0.51577	2.07998	-9.69064	2.56e-20	1.39e-18	35.3918
CASP3	-0.4805	5.76403	-9.6878	2.62e-20	1.41e-18	35.3691
BIRC3	-0.95455	3.80493	-9.68727	2.64e-20	1.42e-18	35.3649
SYNJ2BP	-0.53729	4.01767	-9.68653	2.65e-20	1.42e-18	35.359
ATG4C	-0.55829	3.30565	-9.68345	2.72e-20	1.45e-18	35.3344
SCP2	-0.54428	5.45675	-9.68184	2.75e-20	1.47e-18	35.3216
LRRC8B	-0.55286	3.37879	-9.67992	2.8e-20	1.48e-18	35.3063
ROCK1	-0.6587	3.45928	-9.67981	2.8e-20	1.48e-18	35.3054
NAPG	-0.5165	4.16906	-9.67729	2.86e-20	1.51e-18	35.2853
IL6ST	-0.69736	4.24052	-9.67676	2.87e-20	1.51e-18	35.2811
CAND1	-0.45596	4.7436	-9.67216	2.98e-20	1.56e-18	35.2444
BLZF1	-0.55221	3.98548	-9.66776	3.09e-20	1.61e-18	35.2093
ARF4	-0.5246	7.96462	-9.66534	3.15e-20	1.64e-18	35.19
DNAJB4	-0.66583	2.98571	-9.66523	3.15e-20	1.64e-18	35.1891
C2orf69	-0.54263	3.88283	-9.66307	3.21e-20	1.66e-18	35.1719
PIK3C3	-0.42855	2.43744	-9.66218	3.23e-20	1.67e-18	35.1648
UCKL1	0.622815	5.92366	9.64175	3.81e-20	1.96e-18	35.0022
SMNDC1	-0.50057	4.31248	-9.64076	3.84e-20	1.97e-18	34.9943
HSP90B1	-0.59504	9.23936	-9.63534	4.02e-20	2.05e-18	34.9512
SPPL2A	-0.51303	4.46477	-9.63211	4.12e-20	2.1e-18	34.9256
UBE2D3	-0.40305	6.15363	-9.62927	4.22e-20	2.14e-18	34.9029
LRRFIP1	-0.49655	4.94843	-9.62779	4.27e-20	2.16e-18	34.8912
PJA2	-0.61694	5.20568	-9.62512	4.36e-20	2.2e-18	34.87
NARS	-0.45921	6.84698	-9.6211	4.51e-20	2.27e-18	34.838
SAMD9L	-0.92349	2.85891	-9.62022	4.54e-20	2.28e-18	34.8311
GMFB	-0.69995	4.63327	-9.60985	4.93e-20	2.47e-18	34.7486
NCOR1	-0.53084	4.52649	-9.60926	4.96e-20	2.47e-18	34.744
ARHGAP29	-0.60364	1.78513	-9.60554	5.11e-20	2.54e-18	34.7144
ARHGAP5	-0.70855	4.35965	-9.60235	5.24e-20	2.6e-18	34.6891
TLR3	-0.66935	2.24452	-9.60031	5.33e-20	2.63e-18	34.673
RBMXL1	-0.47944	3.41299	-9.59933	5.37e-20	2.65e-18	34.6652
UBA6	-0.56706	3.75795	-9.58883	5.85e-20	2.87e-18	34.5819
UHMK1	-0.66051	4.93247	-9.58761	5.9e-20	2.89e-18	34.5722
RNF125	-0.75308	2.21568	-9.58107	6.22e-20	3.04e-18	34.5205
NCK1	-0.46609	4.3955	-9.58043	6.26e-20	3.05e-18	34.5154
NDUFV2	-0.55201	3.44585	-9.57595	6.49e-20	3.15e-18	34.4799
IREB2	-0.55161	3.88491	-9.57483	6.54e-20	3.17e-18	34.471
USP1	-0.63401	5.24454	-9.57327	6.63e-20	3.19e-18	34.4587
MORC3	-0.53936	3.74617	-9.57316	6.63e-20	3.19e-18	34.4578
SLC41A2	-0.68206	3.39883	-9.56542	7.06e-20	3.39e-18	34.3965
USP8	-0.4899	3.00627	-9.56328	7.18e-20	3.44e-18	34.3796
SH3GLB1	-0.44412	5.55745	-9.5612	7.3e-20	3.49e-18	34.3631
AZI2	-0.41197	3.0532	-9.55898	7.44e-20	3.54e-18	34.3456
ABHD3	-0.60048	4.47069	-9.5566	7.58e-20	3.6e-18	34.3267
LHFPL2	-0.55101	4.05914	-9.5563	7.6e-20	3.6e-18	34.3244
PGM3	-0.46661	4.29726	-9.55386	7.75e-20	3.66e-18	34.3051
STARD4	-0.73365	3.79399	-9.55265	7.82e-20	3.68e-18	34.2955
XRN1	-0.61625	3.21167	-9.55254	7.83e-20	3.68e-18	34.2946
SMC4	-0.72269	4.11727	-9.55001	7.99e-20	3.74e-18	34.2746
SEC22B	-0.42046	3.84235	-9.54396	8.39e-20	3.92e-18	34.2268
PPP2R5E	-0.52719	3.94637	-9.53682	8.89e-20	4.14e-18	34.1703
ACAP2	-0.55787	3.74406	-9.53559	8.97e-20	4.17e-18	34.1606
WDR7	-0.40185	1.73942	-9.53189	9.25e-20	4.28e-18	34.1314
SAR1A	-0.38556	5.35388	-9.53006	9.38e-20	4.32e-18	34.117
MORF4L1	-0.55757	6.0673	-9.52993	9.39e-20	4.32e-18	34.1159
SLC39A4	0.886812	5.83693	9.52803	9.54e-20	4.38e-18	34.101
FDFT1	-0.62831	7.00549	-9.52228	9.99e-20	4.57e-18	34.0556
SAMD9	-0.90161	3.00509	-9.51771	1.04e-19	4.73e-18	34.0196
FAR1	-0.59363	4.80478	-9.51742	1.04e-19	4.73e-18	34.0173
NEDD1	-0.5701	3.99096	-9.51276	1.08e-19	4.9e-18	33.9805
BCLAF1	-0.606	5.09419	-9.51073	1.1e-19	4.96e-18	33.9645
RAP1B	-0.41004	3.24182	-9.50932	1.11e-19	5.01e-18	33.9534
RWDD4	-0.60508	3.49072	-9.50537	1.14e-19	5.14e-18	33.9222
CCNG2	-0.58189	3.75973	-9.50498	1.15e-19	5.14e-18	33.9192
PCNP	-0.67804	6.50301	-9.50491	1.15e-19	5.14e-18	33.9186
NSUN3	-0.40695	2.72069	-9.50371	1.16e-19	5.18e-18	33.9092
LCORL	-0.48738	2.14969	-9.50088	1.19e-19	5.28e-18	33.8869
CENPS	-0.58863	2.55296	-9.49741	1.22e-19	5.42e-18	33.8595
THRAP3	-0.42588	6.40352	-9.49511	1.24e-19	5.51e-18	33.8415
CHMP2B	-0.54883	6.10348	-9.4924	1.27e-19	5.61e-18	33.8201
TMED10	-0.46546	7.54506	-9.49127	1.28e-19	5.65e-18	33.8111
SRRM1	-0.50929	4.91064	-9.48751	1.32e-19	5.8e-18	33.7816
CCPG1	-0.53591	2.46721	-9.48675	1.33e-19	5.82e-18	33.7756
CASP7	-0.50262	5.78558	-9.48395	1.36e-19	5.94e-18	33.7536
ARAP2	-0.56129	2.36091	-9.4825	1.37e-19	6e-18	33.7421
MAP2K4	-0.46009	3.77452	-9.48202	1.38e-19	6e-18	33.7384
EVI5	-0.4958	2.93941	-9.47582	1.45e-19	6.29e-18	33.6896
SMARCA5	-0.54947	5.21944	-9.4728	1.48e-19	6.43e-18	33.6659
RYBP	-0.48845	4.26794	-9.47225	1.49e-19	6.44e-18	33.6615
POLR2M	-0.58999	3.2615	-9.4715	1.5e-19	6.46e-18	33.6556
BBIP1	-0.39357	1.87494	-9.4693	1.53e-19	6.55e-18	33.6384
DCUN1D1	-0.54024	3.48685	-9.46915	1.53e-19	6.55e-18	33.6372
CDK17	-0.5339	3.25621	-9.46675	1.56e-19	6.66e-18	33.6183
PRMT9	-0.39038	2.7294	-9.46536	1.58e-19	6.72e-18	33.6074
RASGRP1	-0.59513	1.25868	-9.4651	1.58e-19	6.72e-18	33.6053
GABPA	-0.65442	3.73665	-9.45597	1.7e-19	7.19e-18	33.5336
METTL26	0.61241	6.7182	9.45588	1.7e-19	7.19e-18	33.5329
RPRD1A	-0.4933	4.14916	-9.45263	1.74e-19	7.36e-18	33.5074
SMAD5	-0.57724	4.36481	-9.44991	1.78e-19	7.51e-18	33.486
DPP8	-0.51426	3.39924	-9.44589	1.84e-19	7.73e-18	33.4544
CTDSPL2	-0.54793	3.27672	-9.44343	1.88e-19	7.87e-18	33.4352
GNPNAT1	-0.61553	5.39734	-9.4424	1.89e-19	7.91e-18	33.4271
SEC24D	-0.59396	4.22112	-9.44021	1.93e-19	8e-18	33.4099
CPEB2	-0.55759	2.84319	-9.44012	1.93e-19	8e-18	33.4092
GALNT3	-0.59994	6.02943	-9.43994	1.93e-19	8e-18	33.4078
C4orf3	-0.50256	6.32147	-9.43979	1.93e-19	8e-18	33.4066
EXOC6	-0.45977	3.6408	-9.42896	2.11e-19	8.7e-18	33.3217
CDC73	-0.52236	4.54036	-9.42493	2.18e-19	8.96e-18	33.2901
SLC38A2	-0.59124	5.95436	-9.42283	2.21e-19	9.09e-18	33.2736
PRKAR1A	-0.54171	5.99603	-9.4225	2.22e-19	9.09e-18	33.2711
ZWILCH	-0.59221	3.95438	-9.41833	2.29e-19	9.38e-18	33.2384
TXNL1	-0.44576	4.07959	-9.41602	2.34e-19	9.53e-18	33.2203
GMEB1	-0.33183	3.21554	-9.41461	2.36e-19	9.61e-18	33.2093
SERTAD2	-0.49647	3.77698	-9.4137	2.38e-19	9.65e-18	33.2022
TRUB1	-0.60805	4.50794	-9.41345	2.39e-19	9.65e-18	33.2001
SERPINB8	-0.58036	3.28004	-9.41226	2.41e-19	9.72e-18	33.1908
ZNF770	-0.65771	3.69864	-9.40652	2.52e-19	1.02e-17	33.146
HPS5	-0.44883	3.20312	-9.40064	2.64e-19	1.06e-17	33.0999
CLDND1	-0.46828	4.65125	-9.39661	2.73e-19	1.09e-17	33.0684
SPRED1	-0.66627	4.28446	-9.39456	2.77e-19	1.11e-17	33.0523
CREB1	-0.45575	3.60209	-9.39417	2.78e-19	1.11e-17	33.0493
CYB5R4	-0.53979	3.19653	-9.39286	2.81e-19	1.12e-17	33.0391
GCH1	-0.50993	4.69929	-9.38627	2.96e-19	1.18e-17	32.9875
CEP135	-0.46962	1.99193	-9.38475	3e-19	1.19e-17	32.9757
IQGAP1	-0.52104	6.30492	-9.38287	3.04e-19	1.2e-17	32.961
SMC2	-0.60344	4.39238	-9.38094	3.09e-19	1.22e-17	32.9459
CEP70	-0.63907	3.32208	-9.37862	3.15e-19	1.24e-17	32.9278
LYST	-0.4576	1.63762	-9.37253	3.3e-19	1.3e-17	32.8802
UBR1	-0.51033	3.24074	-9.36601	3.48e-19	1.36e-17	32.8293
NCOA4	-0.47638	6.94228	-9.36366	3.54e-19	1.38e-17	32.811
ATL3	-0.55786	4.76928	-9.3598	3.65e-19	1.42e-17	32.7809
ABHD5	-0.41195	3.67393	-9.35775	3.71e-19	1.44e-17	32.7649
EAF1	-0.4586	4.41371	-9.35536	3.79e-19	1.47e-17	32.7463
NUS1	-0.52036	4.4946	-9.35529	3.79e-19	1.47e-17	32.7457
OSBPL8	-0.69558	3.97623	-9.35493	3.8e-19	1.47e-17	32.7429
GTPBP8	-0.43276	3.14108	-9.35323	3.85e-19	1.48e-17	32.7296
TRMT10A	-0.49263	2.45209	-9.35247	3.87e-19	1.49e-17	32.7237
CLDN12	-0.56771	5.37154	-9.35037	3.94e-19	1.51e-17	32.7073
ZBTB11	-0.48251	3.37316	-9.34922	3.97e-19	1.52e-17	32.6984
CD2AP	-0.72952	5.43457	-9.34645	4.06e-19	1.55e-17	32.6768
METTL14	-0.43302	3.14247	-9.34596	4.08e-19	1.55e-17	32.673
SSR3	-0.4699	6.78249	-9.34581	4.08e-19	1.55e-17	32.6718
ECT2	-0.71835	5.55886	-9.34505	4.11e-19	1.56e-17	32.6659
NRBF2	-0.44232	4.96852	-9.34379	4.15e-19	1.57e-17	32.6561
ABRAXAS2	-0.39875	4.49256	-9.33015	4.62e-19	1.74e-17	32.5499
WASHC4	-0.62293	4.11526	-9.33012	4.62e-19	1.74e-17	32.5496
PDCL	-0.39049	4.40939	-9.32064	4.98e-19	1.87e-17	32.4759
CEP85L	-0.41945	0.780801	-9.31769	5.1e-19	1.91e-17	32.4529
VRK2	-0.54263	3.9066	-9.31749	5.11e-19	1.91e-17	32.4514
DTWD2	-0.52253	2.50235	-9.31657	5.15e-19	1.92e-17	32.4442
SCFD1	-0.49278	4.30145	-9.30801	5.51e-19	2.05e-17	32.3777
B2M	-0.65904	10.7735	-9.30219	5.77e-19	2.14e-17	32.3324
GRINA	0.599342	8.05416	9.28776	6.46e-19	2.4e-17	32.2204
CIP2A	-0.59933	3.22145	-9.28688	6.51e-19	2.4e-17	32.2136
PPP4R1	-0.48662	4.26839	-9.28666	6.52e-19	2.4e-17	32.2119
PDE5A	-0.72647	2.66224	-9.2866	6.52e-19	2.4e-17	32.2114
TIFA	-0.51052	3.2831	-9.28535	6.59e-19	2.42e-17	32.2018
NMD3	-0.48572	5.13563	-9.28251	6.74e-19	2.47e-17	32.1797
JKAMP	-0.45059	4.39859	-9.28112	6.81e-19	2.49e-17	32.169
AMD1	-0.53413	5.53396	-9.28017	6.86e-19	2.51e-17	32.1616
SCAMP1	-0.60854	4.79969	-9.2779	6.99e-19	2.55e-17	32.144
PIAS1	-0.40111	3.24991	-9.2772	7.03e-19	2.55e-17	32.1385
AP3B1	-0.4595	4.79983	-9.2764	7.07e-19	2.56e-17	32.1323
BORCS7	-0.58191	4.19449	-9.26773	7.57e-19	2.74e-17	32.0651
PPIL4	-0.59261	4.90559	-9.26556	7.7e-19	2.78e-17	32.0483
MIS12	-0.49272	4.13556	-9.26087	7.99e-19	2.88e-17	32.012
YES1	-0.63761	5.13194	-9.25853	8.14e-19	2.93e-17	31.9939
KIF13B	-0.60818	4.4368	-9.253	8.5e-19	3.05e-17	31.9511
FAM160B1	-0.47758	3.34416	-9.25178	8.59e-19	3.07e-17	31.9416
SUMO2	-0.47166	6.68905	-9.24915	8.77e-19	3.13e-17	31.9213
SLMAP	-0.50054	3.76165	-9.24751	8.88e-19	3.17e-17	31.9086
DLGAP5	-0.65842	4.34741	-9.24383	9.14e-19	3.25e-17	31.8802
TIPARP	-0.55626	4.10866	-9.24156	9.31e-19	3.3e-17	31.8626
MEF2A	-0.49238	3.62647	-9.23953	9.46e-19	3.35e-17	31.8469
AP1S3	-0.57903	2.87476	-9.23399	9.88e-19	3.49e-17	31.8041
DERL2	-0.41972	3.77145	-9.23223	1e-18	3.53e-17	31.7904
NCBP3	-0.4046	3.22844	-9.22798	1.04e-18	3.65e-17	31.7576
ZNF358	0.686485	5.84053	9.22005	1.1e-18	3.87e-17	31.6963
PPP2CA	-0.37213	6.15674	-9.21851	1.12e-18	3.91e-17	31.6845
NPTN	-0.42301	6.23741	-9.21765	1.12e-18	3.93e-17	31.6778
CPEB4	-0.58654	2.72598	-9.21711	1.13e-18	3.94e-17	31.6737
RESF1	-0.65872	4.23019	-9.21095	1.18e-18	4.12e-17	31.6261
PPP3CB	-0.42383	4.54024	-9.20212	1.27e-18	4.41e-17	31.558
HSPA13	-0.59598	4.352	-9.20186	1.27e-18	4.41e-17	31.556
CSNK1G1	-0.44285	2.95252	-9.19691	1.32e-18	4.58e-17	31.5179
ALG10	-0.45784	1.76389	-9.19414	1.35e-18	4.67e-17	31.4965
COQ10B	-0.44406	4.92974	-9.18758	1.42e-18	4.9e-17	31.446
ACTR6	-0.5058	3.98488	-9.18409	1.46e-18	5.03e-17	31.4191
AP1G1	-0.43026	4.77832	-9.18071	1.5e-18	5.15e-17	31.393
KDSR	-0.49013	4.14614	-9.18034	1.51e-18	5.16e-17	31.3903
TMEM242	-0.36793	3.40474	-9.17714	1.54e-18	5.28e-17	31.3656
POLH	-0.45024	3.48659	-9.17459	1.57e-18	5.37e-17	31.346
MAN1A2	-0.55045	3.83491	-9.16928	1.64e-18	5.59e-17	31.3052
ZBTB6	-0.53402	3.47167	-9.16552	1.69e-18	5.75e-17	31.2762
SLC30A9	-0.49792	5.01721	-9.164	1.71e-18	5.8e-17	31.2645
DENND1B	-0.47279	2.2888	-9.16248	1.73e-18	5.86e-17	31.2528
DNAJC1	-0.42285	5.32161	-9.16137	1.75e-18	5.9e-17	31.2443
FOXN2	-0.57511	3.86097	-9.16091	1.75e-18	5.91e-17	31.2407
SLC17A5	-0.50211	4.97172	-9.15685	1.81e-18	6.09e-17	31.2096
SCAF11	-0.51736	4.45393	-9.15564	1.83e-18	6.13e-17	31.2002
DAPP1	-0.81593	2.28406	-9.15553	1.83e-18	6.13e-17	31.1994
CHURC1	-0.55182	4.24446	-9.15463	1.84e-18	6.16e-17	31.1925
CRYBG3	-0.62303	1.99608	-9.14906	1.92e-18	6.42e-17	31.1497
SLC35A3	-0.64456	5.23388	-9.14769	1.94e-18	6.48e-17	31.1392
ATF2	-0.45162	4.35934	-9.14587	1.97e-18	6.56e-17	31.1252
AP5M1	-0.47182	3.41507	-9.14328	2.01e-18	6.68e-17	31.1053
ZNF286A	-0.34729	1.28516	-9.14166	2.04e-18	6.75e-17	31.0929
ERGIC3	0.558983	7.59789	9.14116	2.05e-18	6.76e-17	31.0891
RALY	0.515662	6.91295	9.1361	2.13e-18	7.02e-17	31.0502
PPP3R1	-0.4153	5.56822	-9.13518	2.14e-18	7.06e-17	31.0432
RANBP2	-0.6611	4.68074	-9.13312	2.18e-18	7.16e-17	31.0274
ZNF189	-0.50606	4.11222	-9.12908	2.25e-18	7.37e-17	30.9964
DHFR	-0.59427	3.93638	-9.12605	2.3e-18	7.53e-17	30.9731
ERLIN2	-0.49367	4.63268	-9.12412	2.34e-18	7.63e-17	30.9583
GTF2A2	-0.57094	5.19317	-9.12244	2.37e-18	7.72e-17	30.9455
MAP2K1	-0.41121	5.43154	-9.11486	2.51e-18	8.17e-17	30.8874
HIGD1A	-0.64854	6.52409	-9.11018	2.61e-18	8.46e-17	30.8516
LINS1	-0.38033	2.21756	-9.10846	2.64e-18	8.56e-17	30.8384
CCDC85B	0.918588	5.90459	9.10775	2.65e-18	8.57e-17	30.833
OGFRL1	-0.68379	2.48124	-9.10774	2.66e-18	8.57e-17	30.8329
PIGN	-0.48911	3.65248	-9.10733	2.66e-18	8.58e-17	30.8298
C18orf54	-0.4399	1.49114	-9.1051	2.71e-18	8.72e-17	30.8127
AGGF1	-0.43361	4.41578	-9.103	2.76e-18	8.84e-17	30.7966
ANKRD12	-0.60849	2.59227	-9.10137	2.79e-18	8.94e-17	30.7841
CEP120	-0.52718	3.28542	-9.10069	2.81e-18	8.97e-17	30.7789
SWAP70	-0.51283	3.99995	-9.09995	2.82e-18	9.01e-17	30.7733
PYROXD1	-0.4974	3.04601	-9.0961	2.91e-18	9.26e-17	30.7438
FRA10AC1	-0.50775	2.7219	-9.09372	2.96e-18	9.42e-17	30.7256
OXSR1	-0.39694	4.95237	-9.08465	3.18e-18	1.01e-16	30.6562
ITGB1	-0.58619	7.04467	-9.07453	3.44e-18	1.09e-16	30.5789
ZNF395	-0.46936	4.75843	-9.07154	3.52e-18	1.11e-16	30.5561
AP4E1	-0.41806	2.43591	-9.07056	3.55e-18	1.12e-16	30.5486
TRAPPC11	-0.44833	4.09294	-9.06728	3.64e-18	1.15e-16	30.5236
JAK1	-0.48579	6.17941	-9.06576	3.68e-18	1.16e-16	30.512
WDR41	-0.39983	3.49236	-9.05953	3.86e-18	1.21e-16	30.4645
STK17A	-0.53105	3.94083	-9.05579	3.98e-18	1.25e-16	30.4359
ZNF644	-0.55594	3.91977	-9.0514	4.12e-18	1.29e-16	30.4025
MOB1A	-0.47934	6.16741	-9.04941	4.18e-18	1.3e-16	30.3873
DNAJC10	-0.55028	4.13284	-9.04873	4.2e-18	1.31e-16	30.3821
CPNE1	0.770585	7.36843	9.04717	4.25e-18	1.32e-16	30.3702
GOLT1B	-0.65987	5.09044	-9.04708	4.26e-18	1.32e-16	30.3696
CENPE	-0.62886	2.66586	-9.04658	4.27e-18	1.32e-16	30.3657
SFXN1	-0.44149	4.54456	-9.04334	4.38e-18	1.35e-16	30.341
APC	-0.558	2.57112	-9.04328	4.38e-18	1.35e-16	30.3406
TBK1	-0.47322	4.2263	-9.04327	4.38e-18	1.35e-16	30.3405
CAPZA1	-0.46544	7.06158	-9.04076	4.47e-18	1.37e-16	30.3214
SETD7	-0.53939	4.01276	-9.04002	4.5e-18	1.38e-16	30.3158
SGO2	-0.59316	2.9263	-9.032	4.78e-18	1.47e-16	30.2546
ERO1A	-0.60846	5.82551	-9.02071	5.22e-18	1.6e-16	30.1688
KIF20B	-0.65028	3.39094	-9.0133	5.53e-18	1.69e-16	30.1125
PPP3CA	-0.50622	4.92071	-9.01077	5.64e-18	1.72e-16	30.0932
METTL4	-0.43079	2.5333	-9.00767	5.78e-18	1.76e-16	30.0696
G3BP1	-0.42845	5.69877	-9.00738	5.79e-18	1.76e-16	30.0674
ASPH	-0.63194	5.03975	-9.00685	5.81e-18	1.76e-16	30.0634
HIPK1	-0.50193	4.49816	-9.00633	5.84e-18	1.77e-16	30.0595
QPRT	1.45045	5.35398	9.00342	5.97e-18	1.8e-16	30.0374
NECAB3	0.533419	4.41487	9.00312	5.98e-18	1.8e-16	30.0351
ERGIC2	-0.48674	4.3463	-9.00186	6.04e-18	1.82e-16	30.0255
PCGF5	-0.46212	4.67116	-9.00165	6.05e-18	1.82e-16	30.0239
PPP1CB	-0.49367	6.69321	-9.00076	6.09e-18	1.83e-16	30.0172
EIF4E3	-0.61378	2.62931	-8.99469	6.39e-18	1.91e-16	29.9711
MRPL35	-0.39676	5.33295	-8.98958	6.64e-18	1.98e-16	29.9323
FAM98B	-0.49036	4.10863	-8.98905	6.67e-18	1.99e-16	29.9283
ARL5B	-0.60348	4.31092	-8.98788	6.73e-18	2e-16	29.9194
MALT1	-0.49447	3.07111	-8.98684	6.79e-18	2.02e-16	29.9115
SLC35A5	-0.51753	4.02333	-8.98009	7.15e-18	2.12e-16	29.8603
METTL15	-0.41435	2.97736	-8.97995	7.16e-18	2.12e-16	29.8593
RIOK3	-0.56468	5.27682	-8.97648	7.35e-18	2.17e-16	29.833
WDR36	-0.54933	4.08729	-8.97165	7.63e-18	2.25e-16	29.7964
HDHD2	-0.39775	3.4203	-8.9676	7.87e-18	2.32e-16	29.7657
CEP170	-0.60999	1.86188	-8.96343	8.13e-18	2.39e-16	29.7341
RAB10	-0.39557	7.33012	-8.95963	8.37e-18	2.46e-16	29.7054
TDG	-0.42629	3.97017	-8.95615	8.6e-18	2.52e-16	29.679
CDC7	-0.61576	3.18733	-8.956	8.61e-18	2.52e-16	29.6779
ZMAT3	-0.61938	3.10341	-8.95286	8.82e-18	2.58e-16	29.6541
RABL3	-0.41381	3.99093	-8.95041	8.99e-18	2.62e-16	29.6355
RPAP2	-0.37017	1.99608	-8.94627	9.28e-18	2.7e-16	29.6043
SNAP23	-0.46396	4.67635	-8.94372	9.46e-18	2.75e-16	29.585
SASH1	-0.5368	2.72732	-8.9424	9.56e-18	2.77e-16	29.575
KRR1	-0.50597	3.32662	-8.93728	9.95e-18	2.88e-16	29.5363
C1D	-0.55855	3.40949	-8.93682	9.98e-18	2.88e-16	29.5328
AP5Z1	0.532057	4.57798	8.93531	1.01e-17	2.91e-16	29.5214
SCLT1	-0.43699	2.141	-8.92919	1.06e-17	3.05e-16	29.4751
HCFC2	-0.45225	2.10336	-8.92742	1.07e-17	3.08e-16	29.4618
HACD2	-0.45462	5.28894	-8.92646	1.08e-17	3.1e-16	29.4546
IL15	-0.46136	1.398	-8.9216	1.12e-17	3.21e-16	29.4179
FAM114A1	-0.55623	4.7615	-8.92067	1.13e-17	3.23e-16	29.4109
2021-03-07	-0.52745	4.7683	-8.91953	1.14e-17	3.25e-16	29.4023
EDEM3	-0.64196	4.52445	-8.91878	1.15e-17	3.27e-16	29.3966
FGFR1OP2	-0.51692	3.86415	-8.9165	1.17e-17	3.32e-16	29.3794
TIMM17B	0.523622	6.19395	8.90988	1.23e-17	3.49e-16	29.3295
SCO1	-0.40004	3.6907	-8.90796	1.25e-17	3.53e-16	29.315
PPP4R3A	-0.51081	5.02658	-8.90744	1.25e-17	3.54e-16	29.3111
CHAC2	-0.71348	3.33626	-8.90474	1.28e-17	3.61e-16	29.2907
DTX3L	-0.52258	5.60853	-8.9045	1.28e-17	3.61e-16	29.2889
SLC10A7	-0.4578	2.65059	-8.90267	1.3e-17	3.66e-16	29.2751
PEAK1	-0.46501	2.56531	-8.89813	1.34e-17	3.78e-16	29.241
ELMOD2	-0.54022	3.65575	-8.89783	1.35e-17	3.78e-16	29.2387
SREK1IP1	-0.45963	3.52635	-8.8974	1.35e-17	3.79e-16	29.2354
NECAP1	-0.38635	4.77114	-8.89498	1.38e-17	3.85e-16	29.2172
C8orf58	-0.40182	2.25155	-8.89072	1.42e-17	3.97e-16	29.1851
ANO9	0.867081	5.83319	8.8845	1.49e-17	4.16e-16	29.1383
PSIP1	-0.6307	4.46856	-8.88246	1.52e-17	4.22e-16	29.1229
ARL1	-0.39831	5.70594	-8.88178	1.52e-17	4.23e-16	29.1179
FNIP2	-0.55471	3.45186	-8.87706	1.58e-17	4.38e-16	29.0824
LEO1	-0.48062	4.89874	-8.86805	1.69e-17	4.69e-16	29.0146
TOR1AIP1	-0.49438	3.83375	-8.86778	1.7e-17	4.69e-16	29.0126
MTRF1L	-0.4358	2.86257	-8.86754	1.7e-17	4.69e-16	29.0107
SCAND1	0.771073	6.68772	8.86715	1.7e-17	4.7e-16	29.0078
MIS18BP1	-0.62808	3.64616	-8.86681	1.71e-17	4.7e-16	29.0053
CEP76	-0.43042	2.27831	-8.86599	1.72e-17	4.72e-16	28.9991
TMED2	-0.56878	8.07474	-8.86415	1.74e-17	4.78e-16	28.9853
LIN54	-0.44738	3.0108	-8.86287	1.76e-17	4.82e-16	28.9757
SLC39A6	-0.5509	5.0745	-8.85919	1.81e-17	4.95e-16	28.9481
TMED8	-0.48823	3.19068	-8.85904	1.81e-17	4.95e-16	28.9469
ACADM	-0.64473	4.50003	-8.85623	1.85e-17	5.05e-16	28.9258
ABCD3	-0.4695	4.77421	-8.85436	1.88e-17	5.11e-16	28.9118
SRP54	-0.43009	5.3482	-8.85341	1.89e-17	5.14e-16	28.9046
IMPACT	-0.60007	4.00356	-8.85141	1.92e-17	5.21e-16	28.8896
BLOC1S2	-0.47331	4.62214	-8.84875	1.96e-17	5.31e-16	28.8696
PRPF18	-0.53961	3.7484	-8.84562	2.01e-17	5.43e-16	28.8462
KIF14	-0.57472	2.48918	-8.83974	2.1e-17	5.67e-16	28.8021
CEP78	-0.44103	2.54671	-8.83926	2.11e-17	5.68e-16	28.7985
ROMO1	0.759966	8.428	8.83841	2.12e-17	5.71e-16	28.7921
CKAP2L	-0.55067	3.3235	-8.83728	2.14e-17	5.75e-16	28.7836
ETNK1	-0.58165	4.82547	-8.83655	2.15e-17	5.77e-16	28.7781
LZIC	-0.51991	4.72959	-8.83074	2.25e-17	6.03e-16	28.7346
ACOT8	0.529816	4.61375	8.82661	2.32e-17	6.21e-16	28.7037
HP1BP3	-0.49556	5.79493	-8.82127	2.42e-17	6.45e-16	28.6637
RBM27	-0.46092	2.69254	-8.82106	2.42e-17	6.45e-16	28.6621
RBM7	-0.46834	3.53771	-8.82098	2.43e-17	6.45e-16	28.6615
RIC1	-0.42305	2.91419	-8.82078	2.43e-17	6.45e-16	28.6601
MAT2B	-0.41183	5.66321	-8.81466	2.54e-17	6.74e-16	28.6143
FBXL5	-0.46954	5.20508	-8.81464	2.55e-17	6.74e-16	28.6141
DUSP4	-1.27118	3.67423	-8.81401	2.56e-17	6.76e-16	28.6094
FAM133B	-0.55123	2.68956	-8.81051	2.63e-17	6.93e-16	28.5832
ATE1	-0.43178	4.50977	-8.80993	2.64e-17	6.95e-16	28.5788
PDS5A	-0.48493	4.85495	-8.80323	2.78e-17	7.3e-16	28.5288
BDP1	-0.57062	2.91289	-8.79882	2.87e-17	7.54e-16	28.4958
MPHOSPH9	-0.46083	2.32405	-8.79735	2.9e-17	7.61e-16	28.4848
ACADSB	-0.53686	3.74491	-8.79504	2.96e-17	7.74e-16	28.4675
TENT2	-0.44707	4.50604	-8.79208	3.02e-17	7.89e-16	28.4454
CEPT1	-0.42992	3.39533	-8.79199	3.02e-17	7.89e-16	28.4447
SASS6	-0.55552	2.81925	-8.79182	3.03e-17	7.89e-16	28.4435
LCOR	-0.59795	3.30231	-8.79111	3.04e-17	7.92e-16	28.4382
FRS2	-0.43989	3.18499	-8.79045	3.06e-17	7.95e-16	28.4332
UGP2	-0.52685	5.44425	-8.78885	3.1e-17	8.04e-16	28.4213
RBPJ	-0.45798	4.5241	-8.78743	3.13e-17	8.11e-16	28.4107
PHAX	-0.39136	4.3566	-8.78609	3.16e-17	8.18e-16	28.4007
CASP8	-0.42385	4.04577	-8.78584	3.17e-17	8.18e-16	28.3988
SFR1	-0.57634	3.76776	-8.78569	3.17e-17	8.18e-16	28.3977
DDX60L	-0.60354	2.43954	-8.78098	3.29e-17	8.47e-16	28.3626
OSBPL9	-0.38958	4.191	-8.77399	3.47e-17	8.91e-16	28.3104
SMIM15	-0.5832	6.17075	-8.76828	3.62e-17	9.3e-16	28.2678
TNFRSF10D	-0.64149	3.56821	-8.76102	3.83e-17	9.8e-16	28.2137
ERLEC1	-0.43745	6.39455	-8.76078	3.83e-17	9.8e-16	28.2119
ARHGAP12	-0.51971	4.66254	-8.76078	3.83e-17	9.8e-16	28.2119
INSIG2	-0.45927	4.32989	-8.75964	3.87e-17	9.87e-16	28.2034
HNRNPC	-0.4424	7.18419	-8.75756	3.93e-17	1e-15	28.1879
ASH2L	-0.42664	4.54911	-8.75585	3.98e-17	1.01e-15	28.1752
UBXN4	-0.50874	6.45546	-8.75309	4.07e-17	1.03e-15	28.1546
VPS26A	-0.55924	5.99524	-8.75299	4.07e-17	1.03e-15	28.1538
REV3L	-0.50319	2.3842	-8.75233	4.09e-17	1.03e-15	28.1489
SEC62	-0.48565	5.29387	-8.7466	4.27e-17	1.08e-15	28.1063
REST	-0.4993	3.85322	-8.74215	4.42e-17	1.11e-15	28.0732
KPNA6	-0.40292	4.8361	-8.73399	4.7e-17	1.18e-15	28.0125
LRRC75B	0.584462	3.11425	8.72721	4.95e-17	1.24e-15	27.9621
RBM25	-0.57666	4.40599	-8.72574	5e-17	1.26e-15	27.9512
APAF1	-0.461	3.58469	-8.72539	5.01e-17	1.26e-15	27.9486
GIN1	-0.34222	1.9505	-8.72503	5.03e-17	1.26e-15	27.9459
CDC37L1	-0.47058	3.71224	-8.72287	5.11e-17	1.28e-15	27.9298
P4HA1	-0.67163	5.90413	-8.72277	5.12e-17	1.28e-15	27.9291
NAA50	-0.4684	6.03357	-8.72257	5.12e-17	1.28e-15	27.9276
ZNF624	-0.3496	1.30945	-8.7203	5.21e-17	1.3e-15	27.9108
IPO8	-0.43683	4.80415	-8.7199	5.23e-17	1.3e-15	27.9078
TYW3	-0.44797	3.66536	-8.7131	5.5e-17	1.37e-15	27.8573
UGDH	-0.57009	5.66552	-8.71289	5.51e-17	1.37e-15	27.8558
MOB4	-0.47692	4.44676	-8.71038	5.62e-17	1.39e-15	27.8372
SCYL2	-0.53242	4.61964	-8.71028	5.62e-17	1.39e-15	27.8364
LUZP1	-0.46451	4.10154	-8.70928	5.67e-17	1.4e-15	27.8289
MCUB	-0.65238	3.73453	-8.70926	5.67e-17	1.4e-15	27.8288
AHR	-0.60918	5.10045	-8.70875	5.69e-17	1.4e-15	27.825
MICU1	-0.34492	5.23238	-8.70839	5.7e-17	1.4e-15	27.8223
ABHD10	-0.38269	5.03058	-8.70495	5.85e-17	1.44e-15	27.7968
NDUFA5	-0.58198	4.06247	-8.70316	5.93e-17	1.45e-15	27.7836
UFL1	-0.57265	4.72258	-8.70108	6.03e-17	1.47e-15	27.7682
ACTR2	-0.54638	7.68458	-8.70006	6.07e-17	1.48e-15	27.7606
ETAA1	-0.51367	3.33532	-8.6991	6.12e-17	1.49e-15	27.7535
ATP11B	-0.48781	4.57358	-8.69726	6.2e-17	1.51e-15	27.7399
CEP55	-0.60943	5.20398	-8.69346	6.38e-17	1.55e-15	27.7117
SVIP	-0.52834	4.28263	-8.69263	6.43e-17	1.56e-15	27.7055
CAB39	-0.38567	5.83511	-8.6926	6.43e-17	1.56e-15	27.7053
USP37	-0.4315	1.94846	-8.68871	6.62e-17	1.6e-15	27.6765
LATS1	-0.46294	3.49717	-8.68868	6.62e-17	1.6e-15	27.6763
USP14	-0.48338	5.14249	-8.68821	6.64e-17	1.6e-15	27.6728
NDC80	-0.58853	3.7281	-8.6879	6.66e-17	1.61e-15	27.6705
SESTD1	-0.46408	3.08917	-8.68653	6.73e-17	1.62e-15	27.6604
KLF3	-0.4456	5.83139	-8.68491	6.81e-17	1.64e-15	27.6484
FKBP5	-0.58461	3.77709	-8.68414	6.85e-17	1.64e-15	27.6427
KIAA0586	-0.37812	2.43912	-8.68238	6.94e-17	1.66e-15	27.6296
HMGXB4	-0.37542	3.89009	-8.68016	7.06e-17	1.69e-15	27.6132
PPP1R3B	-0.56485	4.06335	-8.67926	7.11e-17	1.7e-15	27.6065
BTBD1	-0.46905	5.62394	-8.67894	7.12e-17	1.7e-15	27.6041
PPP1R15B	-0.44904	5.55378	-8.6757	7.3e-17	1.74e-15	27.5802
PPFIBP1	-0.54639	3.43258	-8.67515	7.33e-17	1.74e-15	27.5761
SRP72	-0.46165	6.17531	-8.6708	7.58e-17	1.8e-15	27.5439
CCSAP	-0.46855	2.767	-8.67007	7.62e-17	1.81e-15	27.5385
ZBTB41	-0.57014	2.97166	-8.66422	7.96e-17	1.89e-15	27.4952
SLU7	-0.46909	4.71502	-8.6619	8.1e-17	1.92e-15	27.4781
DDX60	-0.79577	3.74598	-8.66144	8.13e-17	1.92e-15	27.4747
ETFBKMT	-0.29453	1.01953	-8.66116	8.15e-17	1.92e-15	27.4727
BBX	-0.54881	3.34423	-8.65882	8.29e-17	1.95e-15	27.4554
GSKIP	-0.63377	5.55811	-8.65174	8.75e-17	2.06e-15	27.4031
MAN2A1	-0.52793	4.18578	-8.64563	9.16e-17	2.15e-15	27.3579
CTU1	0.702907	3.38247	8.63987	9.56e-17	2.24e-15	27.3154
SRP19	-0.49805	3.68591	-8.63541	9.89e-17	2.32e-15	27.2826
GPBP1	-0.44207	5.11095	-8.63496	9.92e-17	2.32e-15	27.2792
FAM135A	-0.54354	3.35552	-8.63337	1e-16	2.35e-15	27.2675
RPS6KB1	-0.48819	3.50194	-8.63313	1.01e-16	2.35e-15	27.2658
GFM2	-0.4436	4.41294	-8.63256	1.01e-16	2.35e-15	27.2615
ARCN1	-0.38616	7.10375	-8.6324	1.01e-16	2.35e-15	27.2603
CRYZ	-0.68714	4.44798	-8.6318	1.02e-16	2.36e-15	27.2559
ARNTL2	-0.6369	3.57368	-8.62899	1.04e-16	2.41e-15	27.2352
ENTPD7	-0.48447	3.55012	-8.62869	1.04e-16	2.41e-15	27.233
WAPL	-0.41427	4.73165	-8.626	1.06e-16	2.46e-15	27.2132
ARF6	-0.41003	7.01729	-8.62389	1.08e-16	2.49e-15	27.1976
DDX6	-0.43266	4.95027	-8.62383	1.08e-16	2.49e-15	27.1972
PRKD3	-0.50876	3.32331	-8.62029	1.11e-16	2.55e-15	27.1711
MPP5	-0.43771	3.56627	-8.61988	1.11e-16	2.56e-15	27.1681
FEM1B	-0.44904	4.38321	-8.61347	1.17e-16	2.68e-15	27.1209
VTA1	-0.38488	4.49983	-8.61103	1.19e-16	2.73e-15	27.1029
WDR47	-0.38652	2.88465	-8.61048	1.19e-16	2.73e-15	27.0989
SEPTIN11	-0.49842	5.13784	-8.60863	1.21e-16	2.77e-15	27.0853
SSR1	-0.44695	5.71233	-8.6081	1.21e-16	2.78e-15	27.0814
SCARB2	-0.45513	6.77044	-8.6078	1.22e-16	2.78e-15	27.0792
TRIP11	-0.47981	3.28432	-8.60621	1.23e-16	2.81e-15	27.0675
UBE2K	-0.3736	5.86226	-8.6037	1.25e-16	2.86e-15	27.049
FER	-0.47496	1.67067	-8.60104	1.28e-16	2.91e-15	27.0294
SHLD2	-0.4595	4.29438	-8.59752	1.31e-16	2.98e-15	27.0035
IFIT5	-0.6089	3.79469	-8.59195	1.37e-16	3.11e-15	26.9626
ZNF414	0.502419	3.78378	8.58835	1.41e-16	3.18e-15	26.9362
CAP1	-0.37022	8.28975	-8.58832	1.41e-16	3.18e-15	26.9359
GRPEL2	-0.45993	4.20145	-8.58722	1.42e-16	3.21e-15	26.9279
EVI2B	-0.90704	3.24147	-8.58526	1.44e-16	3.25e-15	26.9135
C5orf51	-0.53727	4.03186	-8.58232	1.47e-16	3.31e-15	26.8919
UBTD2	-0.38969	4.7466	-8.58226	1.47e-16	3.31e-15	26.8914
ZNF106	-0.50133	3.90641	-8.58201	1.48e-16	3.32e-15	26.8896
CWC22	-0.56159	4.56337	-8.5796	1.5e-16	3.37e-15	26.8719
RABGAP1L	-0.45608	3.38681	-8.57926	1.51e-16	3.38e-15	26.8695
MAN1A1	-0.73825	4.9882	-8.579	1.51e-16	3.38e-15	26.8675
CCDC112	-0.57526	3.4484	-8.57587	1.55e-16	3.45e-15	26.8446
CCDC88A	-0.59812	1.43183	-8.57519	1.55e-16	3.47e-15	26.8396
C5orf22	-0.4707	4.15238	-8.57363	1.57e-16	3.5e-15	26.8281
NUSAP1	-0.60383	5.70352	-8.57353	1.57e-16	3.5e-15	26.8274
RAB5A	-0.45865	5.46967	-8.57229	1.59e-16	3.53e-15	26.8182
ZSWIM1	0.453964	4.60503	8.57079	1.61e-16	3.56e-15	26.8073
ZCCHC8	-0.33764	3.17311	-8.56604	1.66e-16	3.69e-15	26.7724
FUBP1	-0.38008	5.58795	-8.56559	1.67e-16	3.69e-15	26.7691
ASCC3	-0.42578	3.93079	-8.56323	1.7e-16	3.76e-15	26.7519
SCAP	0.473758	5.89963	8.56301	1.7e-16	3.76e-15	26.7503
ZNF484	-0.40425	1.9362	-8.56287	1.7e-16	3.76e-15	26.7492
CANX	-0.45079	8.5422	-8.5611	1.73e-16	3.8e-15	26.7362
IL18R1	-0.53164	1.55329	-8.56048	1.73e-16	3.81e-15	26.7317
TRAPPC6B	-0.44428	3.7972	-8.5587	1.76e-16	3.86e-15	26.7187
XPO1	-0.51316	5.49953	-8.55264	1.84e-16	4.03e-15	26.6742
PTPN22	-0.5655	1.78436	-8.55161	1.85e-16	4.06e-15	26.6667
SOCS4	-0.48328	3.36438	-8.55135	1.86e-16	4.06e-15	26.6648
SHARPIN	0.53467	6.1806	8.55011	1.87e-16	4.09e-15	26.6557
MAP3K13	-0.35664	3.28225	-8.54948	1.88e-16	4.11e-15	26.6511
TMED5	-0.60092	4.57417	-8.54867	1.89e-16	4.13e-15	26.6452
ARL6IP5	-0.42817	7.12227	-8.54855	1.9e-16	4.13e-15	26.6443
EEF1AKMT2	-0.38187	2.93939	-8.54481	1.95e-16	4.24e-15	26.6169
NPEPPS	-0.42302	4.52804	-8.54405	1.96e-16	4.26e-15	26.6114
IPMK	-0.58935	3.24306	-8.54076	2.01e-16	4.36e-15	26.5873
DAAM1	-0.54184	2.94468	-8.53968	2.03e-16	4.39e-15	26.5794
LARP4	-0.5426	4.40974	-8.53687	2.07e-16	4.47e-15	26.5588
CGGBP1	-0.44991	5.05797	-8.53611	2.08e-16	4.49e-15	26.5533
PHTF2	-0.48658	2.84452	-8.53475	2.1e-16	4.53e-15	26.5433
PPP1R16A	0.589759	4.86625	8.53448	2.11e-16	4.54e-15	26.5414
PPM1B	-0.33484	4.42013	-8.53335	2.12e-16	4.57e-15	26.5331
PIAS2	-0.40869	1.87168	-8.5317	2.15e-16	4.62e-15	26.521
KLF6	-0.55619	6.51432	-8.53076	2.16e-16	4.64e-15	26.5141
PRDM10	-0.34931	2.68078	-8.52821	2.21e-16	4.73e-15	26.4955
STXBP3	-0.52279	4.53753	-8.52746	2.22e-16	4.75e-15	26.49
MMAA	-0.34896	2.47229	-8.52663	2.23e-16	4.77e-15	26.484
API5	-0.48614	6.15063	-8.5246	2.27e-16	4.84e-15	26.4691
MBP	-0.44116	3.01753	-8.51976	2.35e-16	5.01e-15	26.4337
TYSND1	0.448327	4.70905	8.51661	2.41e-16	5.12e-15	26.4108
SOS1	-0.47259	3.96912	-8.51491	2.44e-16	5.18e-15	26.3983
TIMM21	-0.41608	3.37058	-8.51333	2.46e-16	5.24e-15	26.3868
UACA	-0.4911	3.74188	-8.51292	2.47e-16	5.24e-15	26.3838
MAPRE2	-0.48398	4.33284	-8.51198	2.49e-16	5.27e-15	26.377
MINDY3	-0.47385	3.98124	-8.51169	2.5e-16	5.28e-15	26.3749
BIRC2	-0.506	4.90946	-8.51096	2.51e-16	5.3e-15	26.3695
SKA2	-0.55003	4.93698	-8.51092	2.51e-16	5.3e-15	26.3692
ADAM28	-0.62441	1.58939	-8.51017	2.52e-16	5.32e-15	26.3638
FAM204A	-0.40221	2.90594	-8.50976	2.53e-16	5.33e-15	26.3608
BUB3	-0.32997	5.54703	-8.50667	2.59e-16	5.45e-15	26.3382
GCC2	-0.56924	3.63831	-8.50574	2.61e-16	5.48e-15	26.3315
HSF1	0.513983	6.16644	8.50204	2.68e-16	5.62e-15	26.3045
DNAJC25	-0.39495	3.53219	-8.50149	2.69e-16	5.64e-15	26.3005
DTWD1	-0.38034	2.05445	-8.49988	2.72e-16	5.7e-15	26.2887
PDK1	-0.49912	2.62002	-8.49634	2.8e-16	5.84e-15	26.2629
NSD3	-0.53684	3.89098	-8.49629	2.8e-16	5.84e-15	26.2625
SERBP1	-0.41133	6.96521	-8.49604	2.8e-16	5.84e-15	26.2607
SDHD	-0.58954	6.41481	-8.49545	2.82e-16	5.86e-15	26.2564
GBE1	-0.46022	3.91263	-8.4953	2.82e-16	5.86e-15	26.2553
GINM1	-0.4757	5.33961	-8.49347	2.86e-16	5.93e-15	26.242
C12orf4	-0.42896	3.29439	-8.49246	2.88e-16	5.97e-15	26.2346
UBQLN1	-0.3586	6.00515	-8.49205	2.89e-16	5.98e-15	26.2316
SLC35A1	-0.51919	4.56857	-8.49166	2.9e-16	5.99e-15	26.2288
CLOCK	-0.49617	3.28616	-8.48949	2.94e-16	6.08e-15	26.213
MRPL50	-0.48183	4.90809	-8.48909	2.95e-16	6.08e-15	26.2101
CUL5	-0.51151	3.88288	-8.48907	2.95e-16	6.08e-15	26.2099
PLK2	-0.74194	3.93593	-8.48893	2.96e-16	6.08e-15	26.2089
SLC5A6	0.629901	5.89759	8.48825	2.97e-16	6.11e-15	26.2039
SRSF11	-0.45375	5.31372	-8.48345	3.08e-16	6.32e-15	26.169
ANXA1	-0.86404	5.395	-8.4827	3.1e-16	6.35e-15	26.1635
MIER3	-0.55364	4.11146	-8.48103	3.13e-16	6.42e-15	26.1514
TIPIN	-0.49704	3.18966	-8.48044	3.15e-16	6.42e-15	26.1471
SNX2	-0.40596	5.21701	-8.48044	3.15e-16	6.42e-15	26.1471
NKD2	1.11939	4.18363	8.48043	3.15e-16	6.42e-15	26.147
DSG2	-0.50546	7.49402	-8.47967	3.17e-16	6.45e-15	26.1415
PURA	-0.42144	2.96931	-8.47847	3.19e-16	6.5e-15	26.1327
TMEM167B	-0.45237	4.70585	-8.478	3.21e-16	6.52e-15	26.1293
SP1	-0.38604	5.45603	-8.47603	3.25e-16	6.61e-15	26.115
MIA3	-0.54446	4.27154	-8.47522	3.27e-16	6.64e-15	26.1091
CSGALNACT2	-0.61919	3.75868	-8.47382	3.31e-16	6.7e-15	26.0989
GLMN	-0.50563	3.20889	-8.47301	3.33e-16	6.73e-15	26.093
FEZ2	-0.41819	3.46889	-8.47219	3.35e-16	6.76e-15	26.0871
SPDL1	-0.48769	3.3259	-8.46939	3.42e-16	6.9e-15	26.0667
JMJD1C	-0.55229	3.84578	-8.46916	3.42e-16	6.9e-15	26.0651
KHDRBS1	-0.32847	7.29514	-8.46727	3.47e-16	6.99e-15	26.0513
RAB12	-0.5033	4.32496	-8.4669	3.48e-16	7e-15	26.0486
KPNA4	-0.36869	5.0624	-8.46506	3.53e-16	7.09e-15	26.0352
MESD	-0.37013	4.79387	-8.46345	3.57e-16	7.17e-15	26.0235
RHOA	-0.34457	9.30207	-8.45952	3.68e-16	7.36e-15	25.9949
PSMD5	-0.43967	4.91141	-8.45949	3.68e-16	7.36e-15	25.9947
TRIM5	-0.40435	3.84263	-8.45668	3.75e-16	7.51e-15	25.9743
SPATA18	-0.716	2.21736	-8.45516	3.8e-16	7.58e-15	25.9633
LAGE3	0.577122	6.27508	8.45474	3.81e-16	7.6e-15	25.9602
HACE1	-0.36358	1.67532	-8.45248	3.87e-16	7.72e-15	25.9438
GNG2	-0.58726	2.16957	-8.45119	3.91e-16	7.78e-15	25.9344
ZCCHC2	-0.40918	2.53127	-8.4502	3.94e-16	7.83e-15	25.9273
TIGD5	0.492732	3.44193	8.44627	4.06e-16	8.05e-15	25.8987
CHUK	-0.42616	3.77075	-8.44439	4.11e-16	8.15e-15	25.8851
UTP11	-0.47279	4.73432	-8.44436	4.11e-16	8.15e-15	25.8848
C4orf48	1.05365	5.82658	8.44339	4.14e-16	8.2e-15	25.8778
AFTPH	-0.53637	4.49378	-8.44098	4.22e-16	8.33e-15	25.8603
CENPC	-0.40789	2.52687	-8.43832	4.3e-16	8.49e-15	25.841
CALM2	-0.45721	7.8228	-8.4354	4.39e-16	8.66e-15	25.8199
FPGT	-0.52741	3.47169	-8.43396	4.44e-16	8.75e-15	25.8094
POLR3G	-0.58808	2.28053	-8.43278	4.48e-16	8.81e-15	25.8009
NKIRAS1	-0.37729	2.25486	-8.43254	4.49e-16	8.82e-15	25.7992
MEX3C	-0.43526	3.78157	-8.42901	4.61e-16	9.04e-15	25.7736
CBR4	-0.49995	3.69514	-8.42866	4.62e-16	9.05e-15	25.771
R3HCC1	-0.45476	4.93304	-8.42564	4.72e-16	9.25e-15	25.7491
TBC1D15	-0.38804	3.94839	-8.4252	4.74e-16	9.26e-15	25.7459
BTBD7	-0.39665	3.31295	-8.42509	4.74e-16	9.26e-15	25.7451
ADCK5	0.608304	4.78209	8.42319	4.81e-16	9.38e-15	25.7314
TMEM150A	0.420498	4.00478	8.42144	4.87e-16	9.49e-15	25.7187
SEC23A	-0.48903	4.51932	-8.4207	4.9e-16	9.53e-15	25.7134
RMI1	-0.52674	3.90429	-8.41844	4.98e-16	9.68e-15	25.697
RAPGEF6	-0.35406	1.83074	-8.41663	5.05e-16	9.8e-15	25.6839
SAR1B	-0.34119	3.86703	-8.41566	5.09e-16	9.86e-15	25.6769
ZNF771	0.428049	1.92314	8.41376	5.16e-16	9.99e-15	25.6631
ATP10D	-0.56465	2.52743	-8.41318	5.18e-16	1e-14	25.6589
FANCM	-0.37425	1.55347	-8.41242	5.21e-16	1.01e-14	25.6534
SETX	-0.42549	4.17895	-8.40963	5.32e-16	1.03e-14	25.6333
DDX3X	-0.47251	6.55273	-8.40872	5.35e-16	1.03e-14	25.6266
ETF1	-0.35348	6.42013	-8.40836	5.37e-16	1.03e-14	25.6241
CLCN7	0.493475	4.59925	8.40541	5.48e-16	1.06e-14	25.6027
MSRA	-0.44315	3.23728	-8.40418	5.53e-16	1.06e-14	25.5938
GMCL1	-0.41812	4.39393	-8.40346	5.56e-16	1.07e-14	25.5886
CPEB3	-0.33175	1.47432	-8.4028	5.59e-16	1.07e-14	25.5838
SERINC1	-0.483	6.84467	-8.40221	5.62e-16	1.08e-14	25.5796
FECH	-0.50277	3.39032	-8.40034	5.69e-16	1.09e-14	25.5661
ACTR3	-0.35648	6.09495	-8.39995	5.71e-16	1.09e-14	25.5633
CNOT6L	-0.46623	3.64291	-8.39993	5.71e-16	1.09e-14	25.5631
DIPK2A	-0.45298	3.49708	-8.39831	5.78e-16	1.1e-14	25.5514
MRPL42	-0.44412	3.64233	-8.39578	5.89e-16	1.12e-14	25.5331
NUP54	-0.46325	4.91039	-8.39466	5.94e-16	1.13e-14	25.525
TAB2	-0.38853	4.29337	-8.3924	6.04e-16	1.15e-14	25.5087
CENPK	-0.59573	3.14839	-8.38882	6.2e-16	1.18e-14	25.4828
DDX46	-0.43487	4.53851	-8.3884	6.22e-16	1.18e-14	25.4797
RBM47	-0.40754	5.72058	-8.38455	6.4e-16	1.21e-14	25.452
GSTCD	-0.44042	3.00607	-8.38452	6.4e-16	1.21e-14	25.4518
UBA5	-0.41665	3.9179	-8.38418	6.41e-16	1.21e-14	25.4493
RO60	-0.49636	3.1575	-8.38201	6.52e-16	1.23e-14	25.4336
PPM1L	-0.49284	2.05081	-8.38039	6.6e-16	1.24e-14	25.4219
RCOR1	-0.42612	4.48966	-8.37827	6.7e-16	1.26e-14	25.4067
FIG4	-0.34572	3.95815	-8.3777	6.73e-16	1.27e-14	25.4025
HPF1	-0.51796	4.73447	-8.37668	6.78e-16	1.27e-14	25.3952
RAB1A	-0.33326	7.59135	-8.37318	6.95e-16	1.31e-14	25.3699
CHD1	-0.55506	3.7959	-8.37267	6.98e-16	1.31e-14	25.3662
PCNX4	-0.39529	2.28263	-8.36888	7.18e-16	1.34e-14	25.3389
MAP3K2	-0.48355	3.71921	-8.36708	7.27e-16	1.36e-14	25.3259
MED31	-0.47056	2.98114	-8.36461	7.41e-16	1.38e-14	25.3081
ZCCHC10	-0.45637	4.36782	-8.35887	7.73e-16	1.44e-14	25.2668
DCP2	-0.46608	3.15885	-8.35809	7.77e-16	1.45e-14	25.2612
CHSY1	-0.52481	4.13225	-8.3543	7.99e-16	1.49e-14	25.2339
PPP4R2	-0.58505	4.83554	-8.35398	8.01e-16	1.49e-14	25.2316
SGTB	-0.46961	1.98165	-8.35282	8.08e-16	1.5e-14	25.2232
HINT3	-0.4543	5.25343	-8.35189	8.13e-16	1.51e-14	25.2165
LYRM2	-0.37183	3.58403	-8.35055	8.21e-16	1.52e-14	25.2069
DDHD2	-0.47958	3.12434	-8.34638	8.47e-16	1.57e-14	25.1769
PPIP5K2	-0.4872	2.88118	-8.34593	8.5e-16	1.57e-14	25.1736
FYB1	-0.79016	2.3198	-8.34542	8.53e-16	1.58e-14	25.17
POLD3	-0.42464	4.00955	-8.34313	8.67e-16	1.6e-14	25.1535
PMAIP1	-0.67206	4.1595	-8.34271	8.7e-16	1.6e-14	25.1505
SEPTIN10	-0.50295	5.31729	-8.34169	8.77e-16	1.61e-14	25.1431
SIRT1	-0.47425	3.96344	-8.33798	9.01e-16	1.66e-14	25.1165
KLHL2	-0.42515	3.58069	-8.33712	9.06e-16	1.67e-14	25.1103
RLF	-0.41655	3.51053	-8.33528	9.19e-16	1.69e-14	25.0971
LLPH	-0.37012	3.38088	-8.33469	9.23e-16	1.69e-14	25.0928
LIN7B	0.486391	2.91327	8.33423	9.26e-16	1.7e-14	25.0895
EOGT	-0.47693	3.28789	-8.33227	9.39e-16	1.72e-14	25.0755
TBC1D23	-0.44023	4.39643	-8.33098	9.48e-16	1.73e-14	25.0662
TRAK2	-0.40538	4.2437	-8.32691	9.77e-16	1.78e-14	25.0369
TCAF2	-0.40135	0.950927	-8.32246	1.01e-15	1.84e-14	25.0049
ARL13B	-0.47605	2.48201	-8.32242	1.01e-15	1.84e-14	25.0047
NCAPG	-0.541	3.9196	-8.32196	1.01e-15	1.84e-14	25.0013
CLDN3	0.893612	9.64091	8.32075	1.02e-15	1.86e-14	24.9927
DPYSL2	-0.7106	5.08427	-8.31754	1.05e-15	1.9e-14	24.9697
YTHDF2	-0.32368	5.87621	-8.31722	1.05e-15	1.9e-14	24.9673
PPP1R8	-0.31864	5.65469	-8.31611	1.06e-15	1.92e-14	24.9594
TMEM181	-0.40996	5.43218	-8.31565	1.06e-15	1.92e-14	24.9561
ZNF775	0.449847	3.57146	8.31342	1.08e-15	1.95e-14	24.9401
PEX16	0.451839	5.19678	8.31338	1.08e-15	1.95e-14	24.9398
MCTP2	-0.44818	2.89624	-8.31101	1.1e-15	1.98e-14	24.9228
MTREX	-0.45923	4.93086	-8.30965	1.11e-15	2e-14	24.913
BRIP1	-0.49266	2.29392	-8.30834	1.12e-15	2.01e-14	24.9036
ZDHHC2	-0.81363	3.18649	-8.30662	1.13e-15	2.04e-14	24.8913
RPL13	0.526547	9.63391	8.30656	1.13e-15	2.04e-14	24.8909
IDUA	0.579493	3.30735	8.30422	1.15e-15	2.07e-14	24.8741
TATDN3	-0.40697	2.99544	-8.30393	1.16e-15	2.07e-14	24.872
MFSD14B	-0.39158	6.15238	-8.30366	1.16e-15	2.07e-14	24.8701
RPS21	0.677962	11.0787	8.29824	1.21e-15	2.16e-14	24.8312
SRP9	-0.52616	7.8205	-8.29599	1.22e-15	2.19e-14	24.8151
TAZ	0.411352	4.38291	8.29545	1.23e-15	2.19e-14	24.8113
AFF1	-0.51709	4.1601	-8.29391	1.24e-15	2.22e-14	24.8002
BACH1	-0.51305	3.97128	-8.29272	1.25e-15	2.23e-14	24.7918
PHIP	-0.54001	3.23696	-8.28887	1.29e-15	2.3e-14	24.7642
GPR171	-0.59227	1.30284	-8.28832	1.3e-15	2.3e-14	24.7602
CCNT1	-0.43218	4.03658	-8.28683	1.31e-15	2.32e-14	24.7496
SSX2IP	-0.51086	3.53823	-8.28578	1.32e-15	2.34e-14	24.7421
FAM3A	0.530868	5.22189	8.28538	1.32e-15	2.34e-14	24.7392
NAB1	-0.56431	4.863	-8.28424	1.33e-15	2.36e-14	24.731
FAM126B	-0.44803	2.33008	-8.2839	1.34e-15	2.37e-14	24.7285
RNF144B	-0.54323	2.21248	-8.28151	1.36e-15	2.4e-14	24.7115
PDIK1L	-0.46846	3.45153	-8.27988	1.38e-15	2.43e-14	24.6998
AP1AR	-0.48506	4.97036	-8.27893	1.39e-15	2.44e-14	24.693
AGR2	-1.01357	9.39644	-8.27798	1.4e-15	2.46e-14	24.6863
OXCT1	-0.82466	4.09269	-8.277	1.41e-15	2.47e-14	24.6792
PPDPF	0.692233	9.94434	8.27598	1.42e-15	2.49e-14	24.6719
2021-03-01	-0.47222	1.36719	-8.27547	1.42e-15	2.5e-14	24.6683
STX17	-0.43828	3.34223	-8.27333	1.45e-15	2.53e-14	24.653
ATL2	-0.43085	5.06842	-8.27288	1.45e-15	2.54e-14	24.6498
ZNF776	-0.41398	2.85719	-8.27049	1.48e-15	2.58e-14	24.6327
FAM53A	0.389268	1.17286	8.26613	1.52e-15	2.66e-14	24.6015
METTL25	-0.37334	2.10707	-8.26571	1.53e-15	2.67e-14	24.5985
SMC3	-0.53871	5.51915	-8.26535	1.53e-15	2.67e-14	24.596
RHPN1	0.731014	4.21322	8.26359	1.55e-15	2.7e-14	24.5834
TMEM50A	-0.36711	6.59399	-8.26299	1.56e-15	2.71e-14	24.5791
FRG1	-0.50647	5.00124	-8.26286	1.56e-15	2.71e-14	24.5782
ADNP2	-0.38371	4.00654	-8.26171	1.57e-15	2.73e-14	24.57
GBP1	-0.86314	4.52227	-8.25929	1.6e-15	2.78e-14	24.5527
VPS13C	-0.55536	3.32678	-8.25831	1.61e-15	2.79e-14	24.5457
SAMSN1	-0.75051	2.40635	-8.25785	1.62e-15	2.8e-14	24.5424
SENP7	-0.49469	2.31979	-8.25563	1.64e-15	2.84e-14	24.5265
OSBPL11	-0.39383	3.80869	-8.25197	1.69e-15	2.92e-14	24.5005
HAT1	-0.42896	4.33223	-8.25144	1.7e-15	2.93e-14	24.4966
ZYG11B	-0.45739	3.39741	-8.25079	1.7e-15	2.94e-14	24.492
RBM18	-0.37239	4.33482	-8.24839	1.73e-15	2.99e-14	24.4749
ARL6IP1	-0.48431	7.73131	-8.24769	1.74e-15	3e-14	24.4699
BNIP2	-0.49977	3.87719	-8.24424	1.79e-15	3.07e-14	24.4453
MFAP1	-0.42156	5.30068	-8.24413	1.79e-15	3.07e-14	24.4445
GRSF1	-0.36453	5.67313	-8.24343	1.8e-15	3.08e-14	24.4395
VCL	-0.50223	5.6373	-8.2434	1.8e-15	3.08e-14	24.4393
ARSJ	-0.80463	2.48222	-8.24132	1.83e-15	3.12e-14	24.4245
IRF2	-0.35979	5.32442	-8.23958	1.85e-15	3.16e-14	24.4121
ZBTB21	-0.42486	2.94905	-8.23814	1.87e-15	3.19e-14	24.4018
FAM214A	-0.44622	2.4849	-8.23725	1.88e-15	3.21e-14	24.3955
TAPT1	-0.35862	2.95939	-8.23561	1.9e-15	3.24e-14	24.3838
FBXO28	-0.43773	4.45068	-8.23516	1.91e-15	3.25e-14	24.3806
GPATCH11	-0.40486	3.16098	-8.23444	1.92e-15	3.26e-14	24.3755
GOLPH3L	-0.43858	5.70597	-8.22797	2.01e-15	3.42e-14	24.3294
MED21	-0.45611	4.57331	-8.22397	2.07e-15	3.52e-14	24.3009
C2CD5	-0.4807	4.45553	-8.22101	2.12e-15	3.58e-14	24.2799
MSANTD3	-0.40316	3.92256	-8.221	2.12e-15	3.58e-14	24.2798
CLCN3	-0.47893	5.66301	-8.21983	2.13e-15	3.61e-14	24.2715
ASPM	-0.56443	3.03387	-8.21712	2.18e-15	3.68e-14	24.2522
DMXL2	-0.49913	2.53078	-8.21467	2.22e-15	3.74e-14	24.2347
MTMR7	-0.21904	0.500503	-8.21011	2.29e-15	3.86e-14	24.2023
KIF1B	-0.45409	3.45957	-8.20862	2.31e-15	3.9e-14	24.1917
UFSP2	-0.36942	4.20274	-8.20797	2.33e-15	3.92e-14	24.1871
RBBP4	-0.38315	5.55169	-8.2055	2.37e-15	3.98e-14	24.1696
MAPK1IP1L	-0.38252	5.08137	-8.20477	2.38e-15	4e-14	24.1644
WAC	-0.3519	5.0017	-8.2046	2.38e-15	4e-14	24.1632
PRR7	0.766657	4.01281	8.20457	2.38e-15	4e-14	24.163
ELP2	-0.35046	3.8998	-8.20413	2.39e-15	4.01e-14	24.1598
HMMR	-0.70803	4.41008	-8.1998	2.47e-15	4.13e-14	24.1291
KBTBD11	-0.59291	3.78189	-8.19894	2.48e-15	4.15e-14	24.123
PEX13	-0.38417	4.31305	-8.19854	2.49e-15	4.16e-14	24.1201
ISM2	0.796671	0.894625	8.19766	2.51e-15	4.18e-14	24.1139
FANCL	-0.40618	4.40056	-8.1967	2.52e-15	4.21e-14	24.1071
ABCE1	-0.57395	5.43695	-8.19321	2.59e-15	4.31e-14	24.0823
RUFY2	-0.42554	2.26859	-8.19262	2.6e-15	4.33e-14	24.0781
PIK3CA	-0.44755	2.70517	-8.19167	2.62e-15	4.35e-14	24.0713
CLPX	-0.39397	4.7914	-8.19027	2.64e-15	4.39e-14	24.0614
PGM2	-0.46486	4.95768	-8.18774	2.69e-15	4.47e-14	24.0434
RAB21	-0.39323	3.63099	-8.18557	2.74e-15	4.53e-14	24.0281
NPAT	-0.46209	2.97103	-8.1821	2.8e-15	4.64e-14	24.0035
RNF141	-0.40292	4.04098	-8.18099	2.83e-15	4.67e-14	23.9956
MREG	-0.48258	3.55623	-8.18093	2.83e-15	4.67e-14	23.9952
REX1BD	0.611572	5.14063	8.18025	2.84e-15	4.69e-14	23.9904
DYNC1LI2	-0.45859	5.02727	-8.17917	2.86e-15	4.73e-14	23.9827
STAT1	-0.69789	6.61689	-8.1786	2.88e-15	4.74e-14	23.9787
TAF10	0.357412	5.05658	8.17629	2.93e-15	4.82e-14	23.9623
TRIM23	-0.41005	2.31018	-8.17547	2.94e-15	4.84e-14	23.9565
PGAM1	-0.44337	5.63998	-8.17275	3e-15	4.93e-14	23.9372
TSPAN13	-0.69597	7.16351	-8.1721	3.02e-15	4.95e-14	23.9326
TMA16	-0.40603	4.26001	-8.1709	3.04e-15	4.99e-14	23.9241
ZNF438	-0.35304	2.72147	-8.17025	3.06e-15	5.01e-14	23.9195
OSTC	-0.45771	7.28468	-8.16999	3.06e-15	5.01e-14	23.9177
PPP2R3C	-0.46345	3.82036	-8.16998	3.06e-15	5.01e-14	23.9176
LNPEP	-0.47676	3.39286	-8.16675	3.13e-15	5.12e-14	23.8947
ZRANB2	-0.5616	5.17638	-8.16585	3.15e-15	5.15e-14	23.8883
TM9SF3	-0.47253	7.31355	-8.16511	3.17e-15	5.17e-14	23.8831
AHNAK	-0.75057	5.93615	-8.16069	3.27e-15	5.33e-14	23.8518
LNPK	-0.4256	3.86383	-8.15947	3.3e-15	5.37e-14	23.8432
CPOX	-0.35837	4.75985	-8.15605	3.39e-15	5.5e-14	23.819
OXLD1	0.496121	5.39759	8.15542	3.4e-15	5.52e-14	23.8145
SPA17	-0.43271	2.35972	-8.15516	3.41e-15	5.53e-14	23.8127
ERAP1	-0.53638	5.15358	-8.15196	3.49e-15	5.65e-14	23.7901
MYO5C	-0.53356	4.01092	-8.14403	3.69e-15	5.98e-14	23.734
RPS6KA5	-0.33666	1.17458	-8.14318	3.72e-15	6.01e-14	23.728
BCAS2	-0.42549	6.09306	-8.14282	3.73e-15	6.02e-14	23.7255
CTSB	-0.53395	8.47775	-8.14135	3.77e-15	6.08e-14	23.7151
GOLGA4	-0.65297	4.5836	-8.13878	3.84e-15	6.19e-14	23.6969
UFSP1	0.517336	3.00293	8.13758	3.87e-15	6.23e-14	23.6885
THUMPD1	-0.46661	4.88683	-8.13667	3.89e-15	6.27e-14	23.682
PPM1A	-0.36168	3.9362	-8.13523	3.93e-15	6.33e-14	23.6719
MAPK1	-0.34679	5.10658	-8.135	3.94e-15	6.33e-14	23.6703
C16orf46	-0.31323	1.37753	-8.13257	4.01e-15	6.44e-14	23.6531
BOP1	0.640132	6.6094	8.12962	4.1e-15	6.57e-14	23.6323
AHCYL1	-0.32809	6.31238	-8.12935	4.11e-15	6.58e-14	23.6304
SP100	-0.45917	3.63889	-8.12782	4.15e-15	6.64e-14	23.6196
SLC7A11	-0.74224	2.87272	-8.12244	4.31e-15	6.9e-14	23.5816
FGD6	-0.50835	2.8704	-8.12223	4.32e-15	6.9e-14	23.5801
PELI1	-0.43925	4.97996	-8.12093	4.36e-15	6.96e-14	23.571
THEMIS	-0.41067	0.778289	-8.11955	4.41e-15	7.02e-14	23.5613
IFNAR1	-0.39598	4.96546	-8.11932	4.41e-15	7.03e-14	23.5596
PTER	-0.48942	4.01561	-8.11803	4.45e-15	7.09e-14	23.5505
MCM9	-0.29582	2.07363	-8.11505	4.55e-15	7.23e-14	23.5295
HSPA5	-0.43316	9.06998	-8.11388	4.59e-15	7.29e-14	23.5213
PRIMPOL	-0.4297	3.39466	-8.11248	4.64e-15	7.36e-14	23.5114
NEIL2	-0.5112	4.06003	-8.10597	4.86e-15	7.7e-14	23.4656
ATP2C1	-0.35644	5.37399	-8.1056	4.87e-15	7.71e-14	23.4629
RSRC1	-0.43099	3.82113	-8.1006	5.05e-15	7.99e-14	23.4277
F3	-0.76044	5.39639	-8.09948	5.09e-15	8.05e-14	23.4199
DCTN4	-0.34218	5.00112	-8.09757	5.16e-15	8.15e-14	23.4064
CBLB	-0.43164	3.08926	-8.09631	5.21e-15	8.22e-14	23.3976
PLPBP	-0.44964	5.80888	-8.09421	5.29e-15	8.33e-14	23.3828
C9orf72	-0.4557	2.96475	-8.09187	5.38e-15	8.47e-14	23.3663
MYO1B	-0.49489	5.03187	-8.09161	5.39e-15	8.47e-14	23.3645
MDM1	-0.38022	2.17924	-8.09107	5.41e-15	8.5e-14	23.3607
RSRC2	-0.40488	4.42233	-8.08927	5.48e-15	8.6e-14	23.3481
EXOSC4	0.584202	6.22762	8.08891	5.49e-15	8.62e-14	23.3455
ALG6	-0.45103	3.3663	-8.08706	5.56e-15	8.72e-14	23.3325
SKP1	-0.39208	5.44298	-8.08414	5.68e-15	8.9e-14	23.312
LIN52	-0.38948	3.02767	-8.08327	5.72e-15	8.95e-14	23.3059
PAFAH2	-0.41373	4.56635	-8.08162	5.79e-15	9.04e-14	23.2943
UBE2Q2	-0.54958	4.89746	-8.08116	5.81e-15	9.07e-14	23.2911
UBLCP1	-0.5334	4.77479	-8.08048	5.83e-15	9.1e-14	23.2863
PYCR3	0.620185	4.86527	8.08041	5.84e-15	9.1e-14	23.2858
PIGK	-0.45838	3.94675	-8.07438	6.09e-15	9.49e-14	23.2434
ARRDC3	-0.58976	5.04645	-8.07019	6.28e-15	9.77e-14	23.214
NT5C2	-0.40509	4.23919	-8.06887	6.34e-15	9.86e-14	23.2048
DENND6A	-0.39574	3.90721	-8.06828	6.37e-15	9.89e-14	23.2007
DOCK8	-0.63723	2.0562	-8.06805	6.38e-15	9.89e-14	23.199
GABARAP	-0.7797	5.13571	-8.06706	6.42e-15	9.96e-14	23.1921
PTP4A2	-0.32514	6.57978	-8.06665	6.44e-15	9.98e-14	23.1892
MROH1	0.471784	4.44329	8.0659	6.48e-15	1e-13	23.184
TRPM7	-0.48052	3.34283	-8.06511	6.51e-15	1.01e-13	23.1784
SRSF10	-0.37965	4.99144	-8.06225	6.65e-15	1.03e-13	23.1583
CMPK1	-0.56475	7.49843	-8.05992	6.76e-15	1.04e-13	23.142
PLK4	-0.48724	3.35787	-8.05714	6.9e-15	1.06e-13	23.1226
SLC31A1	-0.36926	5.45838	-8.05665	6.92e-15	1.07e-13	23.1191
DIP2B	-0.42033	4.29686	-8.05646	6.93e-15	1.07e-13	23.1178
CREBL2	-0.4179	5.12564	-8.05461	7.02e-15	1.08e-13	23.1048
HELQ	-0.32506	2.86054	-8.05274	7.12e-15	1.09e-13	23.0917
ME2	-0.53667	4.17493	-8.05187	7.16e-15	1.1e-13	23.0856
SNX1	-0.31765	4.67091	-8.05062	7.22e-15	1.11e-13	23.0768
SUZ12	-0.5694	4.46413	-8.04977	7.27e-15	1.11e-13	23.0709
METAP2	-0.36726	5.95752	-8.04938	7.29e-15	1.12e-13	23.0681
RECQL	-0.50624	3.91679	-8.0491	7.3e-15	1.12e-13	23.0662
HAUS2	-0.43072	4.12285	-8.04742	7.39e-15	1.13e-13	23.0544
GALNT5	-0.74758	4.2769	-8.04555	7.49e-15	1.14e-13	23.0413
CASP8AP2	-0.47496	2.77031	-8.04429	7.56e-15	1.15e-13	23.0325
NEK4	-0.39383	3.43073	-8.0413	7.72e-15	1.18e-13	23.0116
RSPRY1	-0.3245	4.45533	-8.04114	7.73e-15	1.18e-13	23.0105
NPIPB5	0.516285	1.12408	8.0394	7.83e-15	1.19e-13	22.9983
RAB28	-0.37056	4.24824	-8.03739	7.94e-15	1.21e-13	22.9842
ARSK	-0.36455	2.13906	-8.0356	8.04e-15	1.22e-13	22.9717
PIGB	-0.37684	2.63535	-8.03364	8.16e-15	1.24e-13	22.958
BTF3L4	-0.47038	4.00302	-8.03093	8.32e-15	1.26e-13	22.939
ATF1	-0.39716	4.76278	-8.02909	8.43e-15	1.28e-13	22.9261
CLSPN	-0.52732	2.50341	-8.02788	8.5e-15	1.29e-13	22.9177
ARMC8	-0.28979	3.30359	-8.02398	8.74e-15	1.32e-13	22.8904
ABLIM1	-0.47782	5.70237	-8.02397	8.74e-15	1.32e-13	22.8904
APPL1	-0.53463	4.32503	-8.01975	9.01e-15	1.36e-13	22.8609
GIT2	-0.31352	2.45227	-8.01875	9.07e-15	1.37e-13	22.8539
NT5C3A	-0.51648	5.36624	-8.01841	9.09e-15	1.37e-13	22.8516
IDH3G	0.503325	6.6628	8.01698	9.19e-15	1.38e-13	22.8415
MAP4K5	-0.48452	3.77273	-8.01599	9.25e-15	1.39e-13	22.8346
DNM1L	-0.37458	4.89913	-8.0151	9.31e-15	1.4e-13	22.8284
ARFIP1	-0.49514	5.27127	-8.01478	9.33e-15	1.4e-13	22.8262
P2RY1	-0.61228	1.9674	-8.01262	9.48e-15	1.42e-13	22.8111
TCF7L2	-0.40203	5.112	-8.01077	9.6e-15	1.44e-13	22.7982
ATP8A1	-0.68529	3.01596	-8.00345	1.01e-14	1.51e-13	22.7471
LSM12	-0.51625	3.43064	-8.00096	1.03e-14	1.54e-13	22.7297
ZNF280D	-0.35289	2.35636	-7.99984	1.04e-14	1.55e-13	22.7219
EFL1	-0.40211	4.32594	-7.99856	1.05e-14	1.56e-13	22.713
PAPOLG	-0.36547	2.74426	-7.99825	1.05e-14	1.57e-13	22.7109
EXTL2	-0.48002	2.99665	-7.99806	1.05e-14	1.57e-13	22.7095
UBASH3B	-0.59827	1.5822	-7.99367	1.08e-14	1.61e-13	22.6789
ANKRD16	0.32477	3.36643	7.99359	1.09e-14	1.61e-13	22.6784
UBXN2A	-0.35595	3.41947	-7.99303	1.09e-14	1.62e-13	22.6745
TOP1MT	0.571638	5.00088	7.99103	1.11e-14	1.64e-13	22.6606
EHBP1	-0.46958	3.53353	-7.99022	1.11e-14	1.65e-13	22.6549
GDPD5	0.801489	3.30747	7.98726	1.14e-14	1.68e-13	22.6343
IQGAP2	-0.78582	3.85693	-7.98554	1.15e-14	1.7e-13	22.6223
CYTIP	-0.70485	2.82929	-7.9846	1.16e-14	1.71e-13	22.6158
TRIM38	-0.39624	3.36282	-7.98331	1.17e-14	1.73e-13	22.6068
NPM1	-0.5639	8.89706	-7.98299	1.17e-14	1.73e-13	22.6046
PI4K2B	-0.50355	3.80013	-7.98177	1.18e-14	1.74e-13	22.5961
VPS13A	-0.52811	2.78324	-7.97946	1.2e-14	1.77e-13	22.58
SPIRE2	0.574596	4.53656	7.9773	1.22e-14	1.79e-13	22.5649
SDE2	-0.41322	4.55431	-7.97475	1.24e-14	1.83e-13	22.5472
PTPRC	-0.89638	3.06649	-7.97368	1.25e-14	1.84e-13	22.5398
ZC3H7A	-0.31181	4.04728	-7.97343	1.25e-14	1.84e-13	22.538
TSSK6	0.448306	2.14714	7.9708	1.28e-14	1.87e-13	22.5198
PAFAH1B2	-0.3455	5.501	-7.96893	1.29e-14	1.9e-13	22.5068
SEC11A	-0.34454	5.63368	-7.96866	1.3e-14	1.9e-13	22.5049
UAP1	-0.39687	6.01897	-7.96724	1.31e-14	1.92e-13	22.495
WDHD1	-0.50315	3.073	-7.96694	1.31e-14	1.92e-13	22.4929
NEK7	-0.55159	4.61929	-7.96651	1.32e-14	1.92e-13	22.4899
2021-03-05	-0.35462	4.78047	-7.96501	1.33e-14	1.94e-13	22.4795
HAUS1	-0.4938	4.68102	-7.96065	1.37e-14	2e-13	22.4493
GCFC2	-0.47513	3.21594	-7.96059	1.37e-14	2e-13	22.4488
MEGF9	-0.43797	3.31539	-7.95916	1.39e-14	2.02e-13	22.4389
CACUL1	-0.32821	3.88829	-7.9568	1.41e-14	2.05e-13	22.4225
C18orf21	-0.42573	3.78853	-7.95616	1.42e-14	2.06e-13	22.418
ALDH3A2	-0.45095	5.18948	-7.95563	1.42e-14	2.06e-13	22.4143
SLC25A46	-0.44196	4.28285	-7.95471	1.43e-14	2.08e-13	22.4079
ARL5A	-0.48581	4.61081	-7.95461	1.43e-14	2.08e-13	22.4073
STAT4	-0.43783	1.26461	-7.95164	1.46e-14	2.12e-13	22.3866
HIPK3	-0.49767	4.53392	-7.95143	1.46e-14	2.12e-13	22.3852
USP16	-0.44823	4.46054	-7.951	1.47e-14	2.12e-13	22.3822
WDR76	-0.50337	3.48331	-7.945	1.53e-14	2.21e-13	22.3406
GCLM	-0.44914	3.80335	-7.94414	1.54e-14	2.23e-13	22.3346
TTC19	-0.3937	4.87789	-7.94055	1.58e-14	2.28e-13	22.3098
HBS1L	-0.36567	3.68932	-7.94055	1.58e-14	2.28e-13	22.3097
PTPN2	-0.38625	3.78351	-7.93959	1.59e-14	2.29e-13	22.3031
AQR	-0.38534	3.62233	-7.93807	1.61e-14	2.32e-13	22.2925
PIK3AP1	-0.74733	3.71306	-7.93762	1.61e-14	2.32e-13	22.2894
TMEM87A	-0.43291	5.56889	-7.93741	1.62e-14	2.32e-13	22.288
ELOB	0.536096	8.98379	7.93675	1.62e-14	2.33e-13	22.2834
DNAL1	-0.3508	2.14813	-7.93537	1.64e-14	2.35e-13	22.2739
FAM8A1	-0.47082	4.76603	-7.93381	1.66e-14	2.38e-13	22.2631
CFAP97	-0.54074	4.27809	-7.93083	1.69e-14	2.42e-13	22.2424
ZNF699	-0.36907	1.23798	-7.93064	1.7e-14	2.43e-13	22.2411
TYMS	-0.59939	5.34245	-7.92907	1.72e-14	2.45e-13	22.2302
CD55	-0.79511	6.63124	-7.92829	1.73e-14	2.46e-13	22.2248
CSNK1A1	-0.33439	5.19136	-7.92618	1.75e-14	2.5e-13	22.2102
RAD23B	-0.29837	7.02635	-7.92504	1.77e-14	2.52e-13	22.2023
FAF2	-0.31049	5.16856	-7.92436	1.77e-14	2.53e-13	22.1976
PRKCI	-0.47001	4.65096	-7.92282	1.79e-14	2.55e-13	22.1869
SP110	-0.40499	1.6102	-7.92168	1.81e-14	2.57e-13	22.179
FBXL6	0.62545	5.49599	7.92168	1.81e-14	2.57e-13	22.179
ZMYM6	-0.34251	2.13781	-7.92068	1.82e-14	2.58e-13	22.1721
TP53I13	0.490137	4.66467	7.91844	1.85e-14	2.62e-13	22.1566
ZNF518A	-0.52635	3.20466	-7.91808	1.85e-14	2.63e-13	22.1541
ZDHHC21	-0.47734	2.81606	-7.91611	1.88e-14	2.66e-13	22.1405
ZFP41	0.477667	2.56923	7.91286	1.92e-14	2.72e-13	22.118
SNRNP48	-0.42097	3.52597	-7.91182	1.94e-14	2.74e-13	22.1108
EIF2S1	-0.42136	5.48278	-7.9109	1.95e-14	2.75e-13	22.1045
CHD9	-0.50021	2.74799	-7.91086	1.95e-14	2.75e-13	22.1042
KIF3A	-0.418	2.4445	-7.90988	1.96e-14	2.77e-13	22.0974
HRH1	-0.35408	3.5189	-7.90676	2.01e-14	2.83e-13	22.0759
SLC5A3	-0.53543	3.01432	-7.90598	2.02e-14	2.84e-13	22.0705
CADPS2	-0.59871	3.68938	-7.90402	2.05e-14	2.88e-13	22.0569
NAA15	-0.46018	4.35275	-7.90082	2.09e-14	2.94e-13	22.0348
YOD1	-0.48104	2.84614	-7.89959	2.11e-14	2.97e-13	22.0263
NDC1	-0.47942	5.21714	-7.89243	2.22e-14	3.12e-13	21.9769
PDE4DIP	-0.33013	2.17113	-7.88999	2.26e-14	3.17e-13	21.9601
TRIM16	-0.48395	3.58485	-7.88991	2.26e-14	3.17e-13	21.9595
E2F7	-0.48923	2.28552	-7.88681	2.31e-14	3.23e-13	21.9381
DOCK7	-0.3927	3.38788	-7.88582	2.33e-14	3.25e-13	21.9313
FRK	-0.46777	3.12523	-7.88557	2.33e-14	3.26e-13	21.9295
GTF2H3	-0.43797	4.91572	-7.88451	2.35e-14	3.28e-13	21.9223
ARHGAP21	-0.47111	4.12936	-7.8834	2.37e-14	3.3e-13	21.9146
RAD17	-0.38641	4.01128	-7.88321	2.37e-14	3.3e-13	21.9133
DDX21	-0.52342	6.71992	-7.88178	2.4e-14	3.33e-13	21.9034
NAA35	-0.35045	4.38161	-7.88136	2.4e-14	3.34e-13	21.9005
MFSD1	-0.47205	4.86435	-7.8774	2.47e-14	3.43e-13	21.8732
BCCIP	-0.39413	5.12731	-7.87675	2.48e-14	3.45e-13	21.8688
ZNF267	-0.45452	3.09896	-7.87544	2.5e-14	3.47e-13	21.8597
SAMD8	-0.4504	3.05893	-7.87048	2.59e-14	3.6e-13	21.8255
ZNF281	-0.47755	3.56993	-7.86956	2.61e-14	3.62e-13	21.8193
GFI1	-0.71804	1.98088	-7.86872	2.63e-14	3.63e-13	21.8135
TRIM33	-0.46835	3.671	-7.86754	2.65e-14	3.66e-13	21.8054
STAG1	-0.45558	3.50583	-7.86693	2.66e-14	3.67e-13	21.8011
DOCK4	-0.5022	1.59838	-7.8666	2.67e-14	3.68e-13	21.7989
LIN9	-0.44827	2.99668	-7.86659	2.67e-14	3.68e-13	21.7988
ERI2	-0.41085	3.01414	-7.8638	2.72e-14	3.75e-13	21.7796
NAA10	0.472535	5.12577	7.861	2.77e-14	3.82e-13	21.7603
SMAD1	-0.36513	3.21653	-7.86017	2.79e-14	3.84e-13	21.7546
CISD2	-0.34976	5.32997	-7.85904	2.81e-14	3.86e-13	21.7468
AEBP2	-0.36543	3.83094	-7.85877	2.82e-14	3.87e-13	21.745
SLFN5	-0.71828	2.98034	-7.85827	2.83e-14	3.88e-13	21.7415
PPIG	-0.55435	4.74974	-7.85365	2.92e-14	4e-13	21.7097
FBXO11	-0.36182	3.45854	-7.85359	2.92e-14	4e-13	21.7093
PLEKHG1	-0.46359	3.35387	-7.85235	2.95e-14	4.03e-13	21.7008
SPTLC2	-0.43494	5.13437	-7.85222	2.95e-14	4.03e-13	21.6999
TXNDC16	-0.50313	3.17649	-7.85159	2.96e-14	4.05e-13	21.6956
BICDL2	0.535942	4.94205	7.84465	3.11e-14	4.25e-13	21.6479
WDR11	-0.32984	3.97339	-7.84418	3.12e-14	4.26e-13	21.6447
FUT8	-0.60552	4.36355	-7.8415	3.18e-14	4.34e-13	21.6263
ALS2	-0.36381	2.79969	-7.84126	3.19e-14	4.34e-13	21.6246
SMIM29	0.45626	4.56135	7.84041	3.2e-14	4.36e-13	21.6188
PRPF38B	-0.45728	5.03233	-7.84005	3.21e-14	4.37e-13	21.6164
GUF1	-0.43466	4.72184	-7.83795	3.26e-14	4.43e-13	21.6019
FCSK	0.392739	4.25145	7.83791	3.26e-14	4.43e-13	21.6016
NPEPL1	0.472414	2.84143	7.83578	3.31e-14	4.49e-13	21.587
TACC1	-0.6429	4.67914	-7.8284	3.49e-14	4.73e-13	21.5364
E4F1	0.410388	4.03862	7.82397	3.6e-14	4.87e-13	21.506
SLC16A7	-0.4839	0.650626	-7.8234	3.61e-14	4.89e-13	21.5021
ZFAND5	-0.35034	5.82041	-7.81998	3.7e-14	5e-13	21.4787
ALG3	0.409162	6.13809	7.81911	3.72e-14	5.03e-13	21.4727
SLC25A40	-0.5006	3.86205	-7.81652	3.79e-14	5.12e-13	21.4549
LCN12	0.697775	2.16941	7.81617	3.8e-14	5.12e-13	21.4526
NUCKS1	-0.46937	6.72272	-7.81597	3.8e-14	5.13e-13	21.4512
GOLGA5	-0.42937	5.43573	-7.81581	3.81e-14	5.13e-13	21.4501
SLF2	-0.37529	3.15355	-7.8147	3.84e-14	5.16e-13	21.4425
TRIM22	-0.78055	3.68116	-7.8113	3.93e-14	5.28e-13	21.4192
PLEKHB2	-0.33046	6.20537	-7.80994	3.97e-14	5.33e-13	21.4099
EIF6	0.525613	8.79755	7.80761	4.03e-14	5.41e-13	21.3939
C4orf46	-0.43333	3.48142	-7.80751	4.03e-14	5.41e-13	21.3932
FAM76A	-0.35848	3.24343	-7.80538	4.1e-14	5.49e-13	21.3787
SET	-0.40529	7.98188	-7.80487	4.11e-14	5.51e-13	21.3752
KPNA5	-0.45804	1.90619	-7.80388	4.14e-14	5.54e-13	21.3684
PABPC1L	0.836788	3.80277	7.80255	4.18e-14	5.59e-13	21.3593
FAM13B	-0.43179	3.05561	-7.80114	4.22e-14	5.64e-13	21.3497
ETFDH	-0.41018	3.68737	-7.79865	4.29e-14	5.73e-13	21.3326
ARL8B	-0.3773	5.91742	-7.79663	4.35e-14	5.81e-13	21.3188
FAM169A	-0.56714	1.33135	-7.79654	4.36e-14	5.81e-13	21.3182
RPF1	-0.4416	5.87723	-7.79632	4.36e-14	5.81e-13	21.3167
WTAP	-0.31683	5.31963	-7.79402	4.43e-14	5.9e-13	21.301
NCKAP1	-0.39702	4.65421	-7.79365	4.45e-14	5.91e-13	21.2984
AMN1	-0.33169	1.86197	-7.79335	4.45e-14	5.92e-13	21.2964
SREK1	-0.46895	3.22289	-7.79318	4.46e-14	5.92e-13	21.2952
KIAA1328	-0.22203	0.972306	-7.79261	4.48e-14	5.94e-13	21.2913
NEURL2	0.457083	1.61752	7.79242	4.48e-14	5.94e-13	21.29
PPP2R5C	-0.40215	4.8324	-7.79048	4.55e-14	6.02e-13	21.2767
CDV3	-0.38672	6.93341	-7.79026	4.55e-14	6.03e-13	21.2752
ITGA2	-0.5696	5.1158	-7.789	4.59e-14	6.07e-13	21.2667
NR3C2	-0.68584	3.08685	-7.78875	4.6e-14	6.08e-13	21.265
ZNF148	-0.41656	3.60834	-7.78775	4.63e-14	6.12e-13	21.2581
TXNRD1	-0.39129	5.85108	-7.7856	4.7e-14	6.21e-13	21.2434
H3F3B	-0.34886	7.82569	-7.78527	4.71e-14	6.21e-13	21.2412
C21orf91	-0.45362	2.46802	-7.78448	4.74e-14	6.24e-13	21.2358
DUSP11	-0.39706	4.36941	-7.7825	4.81e-14	6.33e-13	21.2222
SLC36A4	-0.49844	1.80041	-7.7819	4.83e-14	6.35e-13	21.2182
MOCS2	-0.34784	3.87875	-7.7787	4.93e-14	6.49e-13	21.1963
RIOK2	-0.39967	3.74046	-7.77755	4.97e-14	6.53e-13	21.1885
CDC5L	-0.40015	4.81323	-7.7774	4.98e-14	6.53e-13	21.1874
UBE2D1	-0.41846	4.52736	-7.7752	5.06e-14	6.63e-13	21.1725
KLHL20	-0.35872	3.44964	-7.77455	5.08e-14	6.66e-13	21.168
ZNF316	0.457694	4.52238	7.77323	5.13e-14	6.71e-13	21.159
ABHD18	-0.36043	2.9087	-7.773	5.13e-14	6.72e-13	21.1574
MFSD14A	-0.39329	5.57272	-7.77162	5.18e-14	6.78e-13	21.148
THAP5	-0.50552	3.66409	-7.77108	5.2e-14	6.8e-13	21.1443
CKLF	-0.51784	4.35024	-7.76993	5.25e-14	6.85e-13	21.1365
DNTTIP2	-0.4123	4.5131	-7.76844	5.3e-14	6.91e-13	21.1263
HERC4	-0.40229	3.07648	-7.76668	5.37e-14	6.99e-13	21.1143
PBRM1	-0.43881	4.05612	-7.76579	5.4e-14	7.03e-13	21.1083
FAM227B	-0.26734	0.943418	-7.76318	5.5e-14	7.15e-13	21.0905
DEK	-0.56744	7.01089	-7.76234	5.53e-14	7.19e-13	21.0847
MCFD2	-0.43693	5.40265	-7.75964	5.64e-14	7.32e-13	21.0664
CCNYL1	-0.37964	3.88335	-7.7587	5.67e-14	7.36e-13	21.0599
ARID4A	-0.46016	2.98651	-7.75858	5.68e-14	7.36e-13	21.0591
LARP7	-0.55777	4.7348	-7.75849	5.68e-14	7.36e-13	21.0585
CCNC	-0.47605	5.05722	-7.75663	5.76e-14	7.45e-13	21.0459
CD69	-0.70756	1.9696	-7.75596	5.78e-14	7.48e-13	21.0413
ABI1	-0.32004	5.89033	-7.7518	5.95e-14	7.7e-13	21.013
HPSE	-0.59332	2.80419	-7.75103	5.98e-14	7.73e-13	21.0077
BCAP29	-0.43365	3.92161	-7.74959	6.04e-14	7.8e-13	20.9979
TRDMT1	-0.26908	1.32305	-7.74828	6.1e-14	7.87e-13	20.989
TNKS2	-0.42674	4.70054	-7.7474	6.14e-14	7.91e-13	20.983
PPP1CC	-0.38037	6.36351	-7.74736	6.14e-14	7.91e-13	20.9828
TSR1	-0.38883	4.80104	-7.74582	6.2e-14	7.99e-13	20.9723
NMI	-0.51055	4.73346	-7.74563	6.21e-14	7.99e-13	20.971
KPNB1	-0.38791	6.64608	-7.74489	6.25e-14	8.03e-13	20.9659
IKZF5	-0.42438	3.53393	-7.74133	6.4e-14	8.22e-13	20.9417
TBC1D8B	-0.43864	2.5184	-7.74042	6.44e-14	8.27e-13	20.9355
RICTOR	-0.47524	2.57392	-7.73989	6.47e-14	8.29e-13	20.9319
MAGI3	-0.42561	3.22561	-7.73727	6.59e-14	8.44e-13	20.9141
NIPA1	-0.39226	3.28483	-7.73633	6.63e-14	8.48e-13	20.9077
SEPSECS	-0.4235	3.11284	-7.73084	6.89e-14	8.81e-13	20.8704
KIAA0895	-0.47051	1.96923	-7.72768	7.04e-14	9e-13	20.849
ITGA1	-0.55088	3.46272	-7.7263	7.11e-14	9.08e-13	20.8396
TPM4	-0.42944	7.85824	-7.72535	7.15e-14	9.13e-13	20.8332
INPP1	-0.43918	4.69302	-7.72526	7.16e-14	9.13e-13	20.8325
SELENOI	-0.4117	4.56504	-7.72476	7.18e-14	9.15e-13	20.8291
THAP6	-0.35717	2.56478	-7.72257	7.29e-14	9.29e-13	20.8143
GBP2	-0.68308	4.84075	-7.71662	7.6e-14	9.67e-13	20.7739
WDR26	-0.34147	4.588	-7.71567	7.65e-14	9.73e-13	20.7674
MON2	-0.38818	2.68153	-7.71441	7.72e-14	9.8e-13	20.7589
PPP2R3B	0.442922	2.66553	7.71341	7.77e-14	9.86e-13	20.7522
ELOA	-0.36702	4.62313	-7.71317	7.78e-14	9.87e-13	20.7505
ZMYM1	-0.43678	2.87841	-7.71227	7.83e-14	9.93e-13	20.7444
HAUS6	-0.48203	3.3267	-7.71027	7.94e-14	1.01e-12	20.7308
EIF2AK2	-0.47161	4.47471	-7.70863	8.03e-14	1.02e-12	20.7197
TNNC2	1.43824	4.61181	7.70855	8.04e-14	1.02e-12	20.7192
EPB41L2	-0.56457	5.8457	-7.7064	8.16e-14	1.03e-12	20.7046
CD164	-0.41701	7.70232	-7.7056	8.2e-14	1.04e-12	20.6992
TMEM176A	0.874606	7.14691	7.70462	8.26e-14	1.04e-12	20.6925
PTK2B	-0.47038	4.32358	-7.70401	8.29e-14	1.05e-12	20.6884
PDE12	-0.32618	3.94456	-7.70171	8.43e-14	1.06e-12	20.6728
ZNF180	-0.36614	2.47486	-7.70064	8.49e-14	1.07e-12	20.6656
CAPS	0.764172	3.26071	7.6977	8.67e-14	1.09e-12	20.6456
SLC4A7	-0.55187	2.7756	-7.69743	8.68e-14	1.09e-12	20.6438
PLS1	-0.53131	6.623	-7.69742	8.68e-14	1.09e-12	20.6438
TRIB2	-0.75175	3.75228	-7.69681	8.72e-14	1.09e-12	20.6396
TMEM237	-0.39589	2.5599	-7.69575	8.78e-14	1.1e-12	20.6324
STK39	-0.40678	5.80201	-7.69479	8.84e-14	1.11e-12	20.626
ZFAND6	-0.39237	5.03662	-7.69178	9.03e-14	1.13e-12	20.6056
PTP4A3	0.840664	5.68159	7.69144	9.05e-14	1.13e-12	20.6033
TBC1D12	-0.36368	2.92742	-7.69104	9.07e-14	1.13e-12	20.6006
UCHL5	-0.42606	4.22502	-7.69103	9.07e-14	1.13e-12	20.6005
AP3M1	-0.37636	4.89695	-7.69093	9.08e-14	1.13e-12	20.5998
PAQR3	-0.3863	2.16001	-7.69089	9.08e-14	1.13e-12	20.5996
ATP6V1D	-0.37982	4.95629	-7.6906	9.1e-14	1.13e-12	20.5976
DNAJC28	-0.25393	0.785396	-7.69031	9.12e-14	1.14e-12	20.5956
NUDT14	0.541541	5.61253	7.69021	9.13e-14	1.14e-12	20.595
RAPH1	-0.31612	1.09667	-7.68633	9.37e-14	1.17e-12	20.5688
CCDC18	-0.45348	1.87907	-7.68551	9.43e-14	1.17e-12	20.5632
R3HDML	0.790336	1.8596	7.68531	9.44e-14	1.17e-12	20.5619
RARS	-0.30641	6.18426	-7.68489	9.47e-14	1.18e-12	20.559
ZBTB14	-0.3219	3.44716	-7.68468	9.48e-14	1.18e-12	20.5575
AKIRIN1	-0.3765	5.96205	-7.6827	9.61e-14	1.19e-12	20.5442
MYSM1	-0.4742	3.16495	-7.68135	9.7e-14	1.2e-12	20.535
ZFYVE16	-0.47305	3.15692	-7.67922	9.85e-14	1.22e-12	20.5206
MCRIP2	0.543128	5.4347	7.67848	9.9e-14	1.22e-12	20.5157
TAF5	-0.33021	2.89106	-7.67568	1.01e-13	1.25e-12	20.4967
RGS1	-0.9056	4.1194	-7.67413	1.02e-13	1.26e-12	20.4863
SDCBP	-0.51555	6.7532	-7.67411	1.02e-13	1.26e-12	20.4862
CD109	-0.89768	1.94789	-7.67409	1.02e-13	1.26e-12	20.486
CNIH1	-0.45475	5.85907	-7.67368	1.02e-13	1.26e-12	20.4832
MACROD1	0.630575	5.90096	7.67349	1.02e-13	1.26e-12	20.4819
SNTB2	-0.38013	3.58721	-7.673	1.03e-13	1.26e-12	20.4786
ALDH6A1	-0.49512	3.60456	-7.67284	1.03e-13	1.27e-12	20.4776
BCL2	-0.577	2.04632	-7.67263	1.03e-13	1.27e-12	20.4762
ARHGAP39	0.478791	3.94925	7.67256	1.03e-13	1.27e-12	20.4757
FBXW11	-0.32381	4.52127	-7.66931	1.05e-13	1.29e-12	20.4537
DICER1	-0.50142	3.58979	-7.66923	1.05e-13	1.29e-12	20.4532
BPGM	-0.40292	3.79519	-7.66892	1.06e-13	1.3e-12	20.4511
PQBP1	0.461828	6.76276	7.66833	1.06e-13	1.3e-12	20.4471
MAP1LC3A	0.593047	5.52468	7.6665	1.08e-13	1.31e-12	20.4348
NRIP1	-0.49515	4.035	-7.66421	1.09e-13	1.33e-12	20.4193
ANKRD9	0.505266	4.09616	7.66308	1.1e-13	1.34e-12	20.4117
PRPF40A	-0.44756	5.33612	-7.66302	1.1e-13	1.34e-12	20.4112
ZNF74	0.35163	3.32249	7.66104	1.12e-13	1.36e-12	20.3979
TMEM238	0.855683	5.53715	7.65957	1.13e-13	1.37e-12	20.388
SMARCAD1	-0.46787	4.05116	-7.65698	1.15e-13	1.4e-12	20.3705
TIPRL	-0.39392	5.44944	-7.6561	1.16e-13	1.41e-12	20.3646
SNIP1	-0.28114	3.45642	-7.65566	1.16e-13	1.41e-12	20.3616
PLEKHA1	-0.38624	3.03156	-7.65471	1.17e-13	1.42e-12	20.3552
TSNARE1	0.519558	3.9012	7.65379	1.17e-13	1.43e-12	20.349
FAM122A	-0.31218	3.69929	-7.65235	1.19e-13	1.44e-12	20.3393
ZNF184	-0.42826	3.47766	-7.65201	1.19e-13	1.44e-12	20.337
CCDC6	-0.35886	5.26821	-7.65169	1.19e-13	1.44e-12	20.3348
TAOK3	-0.32905	3.95593	-7.65014	1.2e-13	1.46e-12	20.3244
CD96	-0.54975	1.48863	-7.64967	1.21e-13	1.46e-12	20.3212
THAP1	-0.41156	3.61769	-7.64566	1.24e-13	1.5e-12	20.2942
ANLN	-0.57191	4.83519	-7.64398	1.26e-13	1.52e-12	20.2829
GPR143	1.04086	2.86333	7.64342	1.26e-13	1.52e-12	20.2792
CFAP36	-0.42909	4.50241	-7.64338	1.26e-13	1.52e-12	20.2789
TBC1D19	-0.37351	2.00784	-7.64298	1.26e-13	1.52e-12	20.2762
FGFR4	0.778908	5.98203	7.63952	1.29e-13	1.56e-12	20.2529
COMMD8	-0.5201	4.92831	-7.63945	1.3e-13	1.56e-12	20.2524
ATP8B1	-0.50608	6.19701	-7.63809	1.31e-13	1.57e-12	20.2433
SLC52A2	0.581082	7.07146	7.63804	1.31e-13	1.57e-12	20.2429
LIME1	0.56121	2.41724	7.63739	1.31e-13	1.58e-12	20.2385
LRRC29	0.344267	1.4852	7.63732	1.31e-13	1.58e-12	20.2381
VTI1A	-0.32517	3.23121	-7.6369	1.32e-13	1.58e-12	20.2353
PIK3CB	-0.40785	4.33146	-7.63597	1.33e-13	1.59e-12	20.229
ARID2	-0.36945	3.00034	-7.63439	1.34e-13	1.61e-12	20.2184
EVI2A	-0.75961	2.40213	-7.63105	1.37e-13	1.64e-12	20.1959
TRIQK	-0.55854	3.73398	-7.63044	1.38e-13	1.65e-12	20.1918
SRR	-0.35711	2.20234	-7.63041	1.38e-13	1.65e-12	20.1916
SPTLC1	-0.35976	5.7764	-7.63003	1.38e-13	1.65e-12	20.189
HIBCH	-0.40887	3.78914	-7.62959	1.39e-13	1.65e-12	20.1861
NEMF	-0.47018	3.08476	-7.62942	1.39e-13	1.66e-12	20.185
EXTL3	-0.42803	3.35748	-7.62751	1.41e-13	1.68e-12	20.1721
PRDM1	-0.58823	3.38239	-7.62148	1.47e-13	1.75e-12	20.1316
SACM1L	-0.37289	4.28048	-7.6212	1.47e-13	1.75e-12	20.1297
CNOT8	-0.32754	5.76799	-7.62069	1.47e-13	1.75e-12	20.1263
B4GALT6	-0.51421	2.33655	-7.62005	1.48e-13	1.76e-12	20.122
COPB2	-0.30558	5.94357	-7.61981	1.48e-13	1.76e-12	20.1203
PDCD6IP	-0.34907	5.89791	-7.61979	1.48e-13	1.76e-12	20.1202
GRID2IP	0.294942	1.05333	7.61974	1.48e-13	1.76e-12	20.1198
HADHB	-0.30325	6.25824	-7.61885	1.49e-13	1.77e-12	20.1139
RALGPS2	-0.44892	3.33192	-7.61709	1.51e-13	1.79e-12	20.102
GOLPH3	-0.32321	7.05222	-7.61646	1.52e-13	1.8e-12	20.0978
CCNQ	0.425407	5.73677	7.61612	1.52e-13	1.8e-12	20.0956
TMEM161B	-0.4068	2.51365	-7.61547	1.53e-13	1.81e-12	20.0912
CLTC	-0.35158	6.79118	-7.6147	1.54e-13	1.81e-12	20.086
TMEM135	-0.42411	3.6297	-7.61467	1.54e-13	1.81e-12	20.0858
OCIAD1	-0.42533	6.01825	-7.61309	1.55e-13	1.83e-12	20.0752
GXYLT1	-0.43252	3.13115	-7.60816	1.61e-13	1.89e-12	20.0421
RAB2B	-0.34638	3.61302	-7.60782	1.61e-13	1.9e-12	20.0398
ZBTB1	-0.37669	4.11697	-7.60751	1.61e-13	1.9e-12	20.0377
SHTN1	-0.44457	3.96533	-7.6057	1.63e-13	1.92e-12	20.0256
BTAF1	-0.44049	3.81983	-7.60294	1.66e-13	1.96e-12	20.0071
VEGFB	0.458484	6.53682	7.60279	1.67e-13	1.96e-12	20.0061
ZNF638	-0.50018	4.0495	-7.60258	1.67e-13	1.96e-12	20.0047
MFSD3	0.635743	5.80088	7.60243	1.67e-13	1.96e-12	20.0037
C8orf82	0.524671	5.12777	7.60239	1.67e-13	1.96e-12	20.0034
CARS2	0.365576	4.53728	7.60107	1.69e-13	1.97e-12	19.9946
ARHGAP19	-0.35249	2.59676	-7.59808	1.72e-13	2.01e-12	19.9746
ABHD17B	-0.38692	4.47656	-7.59789	1.72e-13	2.02e-12	19.9732
SMIM14	-0.55309	4.75492	-7.59769	1.73e-13	2.02e-12	19.9719
TSNAX	-0.41761	3.89542	-7.59744	1.73e-13	2.02e-12	19.9703
CARNMT1	-0.44598	4.36031	-7.59659	1.74e-13	2.03e-12	19.9645
USP45	-0.37443	2.40864	-7.59602	1.75e-13	2.04e-12	19.9607
CALU	-0.47912	6.84818	-7.59496	1.76e-13	2.05e-12	19.9536
SEH1L	-0.37767	3.94527	-7.59486	1.76e-13	2.05e-12	19.9529
SP4	-0.42229	1.9364	-7.59385	1.77e-13	2.06e-12	19.9461
APPBP2	-0.37902	3.3843	-7.59311	1.78e-13	2.07e-12	19.9412
CRY1	-0.37836	3.71705	-7.59283	1.78e-13	2.07e-12	19.9393
ELAC1	-0.33845	2.33075	-7.59258	1.79e-13	2.08e-12	19.9377
SEC24B	-0.32662	4.72613	-7.59222	1.79e-13	2.08e-12	19.9352
PLCL2	-0.62461	2.0211	-7.59145	1.8e-13	2.09e-12	19.9301
RNF152	-0.46133	1.31079	-7.58458	1.89e-13	2.19e-12	19.8841
STAM	-0.35423	4.61705	-7.58296	1.91e-13	2.21e-12	19.8733
ATXN7	-0.40304	3.19211	-7.58236	1.92e-13	2.22e-12	19.8692
ZC3HAV1	-0.35387	4.28698	-7.5822	1.92e-13	2.22e-12	19.8682
TLK1	-0.41557	4.15727	-7.58161	1.93e-13	2.23e-12	19.8642
MTHFD2	-0.45829	5.89052	-7.58099	1.94e-13	2.23e-12	19.8601
TNRC6B	-0.40758	2.48285	-7.58009	1.95e-13	2.25e-12	19.854
IMPA1	-0.53484	4.39877	-7.57978	1.95e-13	2.25e-12	19.8519
CYB5D1	-0.28738	1.00681	-7.57876	1.96e-13	2.26e-12	19.8451
KTN1	-0.50868	4.87313	-7.57429	2.03e-13	2.33e-12	19.8153
PIK3C2A	-0.51767	4.07113	-7.57405	2.03e-13	2.34e-12	19.8136
KIF18A	-0.44717	2.85015	-7.57141	2.07e-13	2.38e-12	19.796
ACTR10	-0.4199	4.92067	-7.56892	2.1e-13	2.42e-12	19.7794
CSGALNACT1	-0.57105	2.37046	-7.56816	2.11e-13	2.43e-12	19.7742
KLF9	-0.66924	3.56884	-7.56585	2.15e-13	2.46e-12	19.7588
ZSWIM3	0.542024	3.35473	7.56451	2.17e-13	2.48e-12	19.7499
BAZ1A	-0.45201	4.30474	-7.56188	2.21e-13	2.53e-12	19.7323
HERC3	-0.41515	3.06736	-7.56088	2.22e-13	2.54e-12	19.7256
CRYZL1	-0.29527	3.03703	-7.56016	2.23e-13	2.55e-12	19.7208
ETV3	-0.35296	4.02209	-7.55986	2.24e-13	2.56e-12	19.7188
ING2	-0.34948	4.11751	-7.55928	2.24e-13	2.57e-12	19.7149
CLIC4	-0.73017	5.83441	-7.55789	2.27e-13	2.59e-12	19.7057
FAM76B	-0.43819	2.89106	-7.55493	2.31e-13	2.64e-12	19.6859
GDI2	-0.34143	8.0165	-7.55311	2.34e-13	2.67e-12	19.6737
EPG5	-0.39464	2.60052	-7.55248	2.35e-13	2.68e-12	19.6695
XPNPEP1	-0.33632	5.4232	-7.55118	2.37e-13	2.7e-12	19.6609
TMPO	-0.47282	5.77135	-7.55105	2.37e-13	2.7e-12	19.66
TNFSF13B	-0.72317	2.34182	-7.54938	2.4e-13	2.73e-12	19.6489
MED7	-0.34621	3.5202	-7.54917	2.41e-13	2.73e-12	19.6475
KIF2A	-0.44174	4.40376	-7.54817	2.42e-13	2.75e-12	19.6408
SUMO1	-0.47085	6.80555	-7.54737	2.44e-13	2.76e-12	19.6354
TMEM184C	-0.37506	4.5134	-7.54682	2.44e-13	2.77e-12	19.6318
ITM2A	-0.72199	3.09417	-7.54294	2.51e-13	2.85e-12	19.6059
BUB1B	-0.52298	4.26229	-7.54246	2.52e-13	2.85e-12	19.6027
ITSN2	-0.39334	3.42787	-7.54139	2.54e-13	2.87e-12	19.5956
TCF12	-0.54634	4.66516	-7.54048	2.55e-13	2.89e-12	19.5895
TPM3	-0.31174	7.3044	-7.53843	2.59e-13	2.93e-12	19.5759
PPP1R35	0.493032	5.81759	7.53742	2.61e-13	2.94e-12	19.5691
NADK2	-0.41966	4.33475	-7.53712	2.61e-13	2.95e-12	19.5672
SYNJ1	-0.35596	2.09133	-7.53432	2.66e-13	3e-12	19.5485
CEP128	-0.29939	1.27184	-7.53401	2.67e-13	3.01e-12	19.5464
GMEB2	0.387086	4.53023	7.53313	2.68e-13	3.02e-12	19.5406
CPSF1	0.507162	6.1913	7.52934	2.75e-13	3.1e-12	19.5153
MIA2	-0.27535	1.37353	-7.52726	2.79e-13	3.14e-12	19.5015
PRMT7	0.26982	3.74134	7.5262	2.81e-13	3.16e-12	19.4944
CHML	-0.54598	2.98739	-7.52613	2.81e-13	3.16e-12	19.494
GNRH1	-0.3557	1.07099	-7.52271	2.88e-13	3.24e-12	19.4713
TLR6	-0.36988	0.830193	-7.52032	2.93e-13	3.29e-12	19.4554
HMGN3	-0.57403	6.34335	-7.52009	2.93e-13	3.29e-12	19.4538
RAB11FIP1	-0.60961	5.22744	-7.51866	2.96e-13	3.32e-12	19.4443
RTCA	-0.31402	5.25215	-7.51793	2.98e-13	3.33e-12	19.4395
CSTF3	-0.4059	4.32162	-7.51619	3.01e-13	3.37e-12	19.4279
MFSD6	-0.38556	5.25104	-7.5161	3.01e-13	3.37e-12	19.4273
CDK10	0.429637	4.96803	7.51567	3.02e-13	3.38e-12	19.4245
CLIC2	-0.64577	2.52158	-7.51422	3.05e-13	3.41e-12	19.4148
HELLS	-0.48812	3.09143	-7.51227	3.09e-13	3.45e-12	19.4019
IPO11	-0.38194	3.53772	-7.50967	3.15e-13	3.51e-12	19.3846
MTF2	-0.38063	3.58348	-7.50959	3.15e-13	3.51e-12	19.384
KRT23	1.67651	4.5498	7.50933	3.15e-13	3.52e-12	19.3823
ERRFI1	-0.59661	5.46925	-7.50448	3.26e-13	3.63e-12	19.3501
PNPLA8	-0.38803	4.16399	-7.504	3.27e-13	3.64e-12	19.3469
PSMC1	-0.33679	3.17931	-7.50266	3.3e-13	3.67e-12	19.338
HECTD1	-0.41691	4.67469	-7.50247	3.31e-13	3.67e-12	19.3367
TRMT61A	0.50735	5.14461	7.50205	3.32e-13	3.68e-12	19.334
KCTD3	-0.37642	5.27961	-7.50176	3.32e-13	3.69e-12	19.3321
TIAL1	-0.29588	4.94707	-7.50001	3.36e-13	3.73e-12	19.3204
ROR1	-0.50938	1.02576	-7.49521	3.47e-13	3.85e-12	19.2886
ISCA1	-0.38629	4.69779	-7.49404	3.5e-13	3.88e-12	19.2808
UBE4A	-0.41272	4.07153	-7.49392	3.5e-13	3.88e-12	19.28
SPAST	-0.47833	4.01463	-7.49282	3.53e-13	3.9e-12	19.2727
KDM3B	-0.34749	5.3484	-7.49007	3.6e-13	3.97e-12	19.2545
RNF111	-0.34384	3.47854	-7.48975	3.6e-13	3.98e-12	19.2524
DTL	-0.47993	3.94567	-7.48934	3.61e-13	3.99e-12	19.2497
RPAP3	-0.44205	4.13046	-7.48797	3.65e-13	4.02e-12	19.2406
INPP5F	-0.34432	3.16283	-7.48681	3.68e-13	4.05e-12	19.2329
PARP9	-0.53954	4.41315	-7.48251	3.79e-13	4.17e-12	19.2044
LRRC58	-0.4914	4.21753	-7.48168	3.81e-13	4.19e-12	19.1989
RC3H2	-0.37876	3.691	-7.47814	3.9e-13	4.29e-12	19.1754
IL1RAP	-0.37742	1.71177	-7.47796	3.9e-13	4.29e-12	19.1743
UEVLD	-0.38886	3.95617	-7.47712	3.93e-13	4.31e-12	19.1687
DUSP23	0.564919	6.9679	7.47711	3.93e-13	4.31e-12	19.1686
CEP192	-0.43615	2.9383	-7.47643	3.94e-13	4.33e-12	19.1641
ENPP4	-0.48404	4.21645	-7.47492	3.98e-13	4.37e-12	19.1542
RPUSD1	0.484024	5.56322	7.47421	4e-13	4.39e-12	19.1495
POGLUT3	-0.50218	4.70809	-7.47328	4.03e-13	4.41e-12	19.1432
ICE2	-0.37334	2.85695	-7.47178	4.07e-13	4.46e-12	19.1334
RGS18	-0.44323	1.03834	-7.47151	4.08e-13	4.46e-12	19.1316
PTBP3	-0.50505	6.32186	-7.46927	4.14e-13	4.53e-12	19.1167
PSMG2	-0.35289	5.5647	-7.46629	4.22e-13	4.61e-12	19.0971
SGO1	-0.47613	2.8551	-7.46568	4.24e-13	4.63e-12	19.093
PIP4K2A	-0.4174	3.89566	-7.4646	4.27e-13	4.66e-12	19.0859
CTSO	-0.60152	4.43086	-7.46365	4.3e-13	4.69e-12	19.0796
ARPIN-AP3S2	-0.14097	0.270799	-7.46071	4.39e-13	4.78e-12	19.0602
GM2A	-0.37976	5.56605	-7.46066	4.39e-13	4.78e-12	19.0598
ARID4B	-0.43851	3.24371	-7.45743	4.49e-13	4.88e-12	19.0385
PYURF	-0.50256	2.26895	-7.45493	4.56e-13	4.96e-12	19.022
MTF1	-0.35897	3.07928	-7.45484	4.56e-13	4.96e-12	19.0214
FAM3C	-0.52456	4.57005	-7.45423	4.58e-13	4.98e-12	19.0174
TUT7	-0.42917	4.04353	-7.45391	4.59e-13	4.99e-12	19.0152
GBP3	-0.79915	4.89741	-7.45285	4.63e-13	5.02e-12	19.0083
RND3	-0.48143	5.10837	-7.4497	4.73e-13	5.12e-12	18.9874
PSMA4	-0.42001	5.7654	-7.44959	4.73e-13	5.12e-12	18.9867
LMBRD2	-0.48382	2.99169	-7.44706	4.81e-13	5.21e-12	18.97
EYA3	-0.34489	3.95821	-7.44423	4.9e-13	5.31e-12	18.9514
UBR7	-0.33803	4.95235	-7.43991	5.05e-13	5.46e-12	18.9228
PTEN	-0.45114	4.19073	-7.4379	5.12e-13	5.53e-12	18.9096
CCDC24	0.426611	3.4746	7.43758	5.13e-13	5.54e-12	18.9075
ZNF397	-0.37289	2.85236	-7.436	5.18e-13	5.59e-12	18.897
VCPKMT	-0.37718	3.12909	-7.43235	5.31e-13	5.73e-12	18.873
CDK1	-0.57889	5.56049	-7.42766	5.48e-13	5.91e-12	18.8421
FBXO30	-0.35422	2.8303	-7.42624	5.54e-13	5.96e-12	18.8328
COPS3	-0.38853	5.74945	-7.42598	5.55e-13	5.97e-12	18.8311
ASPSCR1	0.410002	3.5244	7.42527	5.57e-13	5.99e-12	18.8264
BARD1	-0.42706	3.00483	-7.42519	5.58e-13	5.99e-12	18.8259
INTS2	-0.40922	3.10154	-7.42239	5.68e-13	6.1e-12	18.8074
TTLL7	-0.35709	0.628595	-7.4206	5.75e-13	6.17e-12	18.7956
ATMIN	-0.33247	4.6819	-7.41954	5.79e-13	6.21e-12	18.7886
CTR9	-0.40015	4.83861	-7.41854	5.83e-13	6.25e-12	18.7821
SPIN1	-0.36275	5.5084	-7.4185	5.83e-13	6.25e-12	18.7818
CPSF2	-0.37969	3.93315	-7.41835	5.84e-13	6.25e-12	18.7808
NBEAL1	-0.38815	1.34378	-7.41834	5.84e-13	6.25e-12	18.7808
PIK3CG	-0.4897	1.19363	-7.41724	5.88e-13	6.29e-12	18.7735
ARIH1	-0.33094	3.15135	-7.41662	5.91e-13	6.31e-12	18.7694
AP1S2	-0.51513	3.0911	-7.41482	5.98e-13	6.39e-12	18.7576
SNX14	-0.35381	4.64268	-7.41316	6.05e-13	6.45e-12	18.7467
CDC14A	-0.40643	2.06681	-7.41209	6.09e-13	6.5e-12	18.7397
UBR3	-0.40514	3.66423	-7.41168	6.11e-13	6.51e-12	18.737
ANKRD28	-0.36134	3.72864	-7.41053	6.15e-13	6.56e-12	18.7294
TPRA1	0.30608	5.10813	7.41019	6.17e-13	6.57e-12	18.7272
SMAD4	-0.42425	3.49174	-7.41015	6.17e-13	6.57e-12	18.7269
COMTD1	0.671635	5.85593	7.40938	6.2e-13	6.6e-12	18.7218
SCOC	-0.54318	4.71612	-7.4066	6.32e-13	6.72e-12	18.7035
FBXO38	-0.27921	3.63369	-7.40603	6.34e-13	6.74e-12	18.6998
CLIP1	-0.42775	3.41644	-7.40241	6.5e-13	6.9e-12	18.6761
PPM1D	-0.33197	3.44692	-7.40216	6.51e-13	6.91e-12	18.6744
ODF2L	-0.43457	2.49469	-7.40153	6.54e-13	6.93e-12	18.6703
REEP5	-0.30662	6.43105	-7.40121	6.55e-13	6.94e-12	18.6682
ANKRD50	-0.45955	2.99148	-7.40019	6.6e-13	6.98e-12	18.6614
PSMC6	-0.40332	4.74137	-7.39956	6.63e-13	7.01e-12	18.6573
DRAM1	-0.50647	4.42984	-7.3991	6.65e-13	7.03e-12	18.6543
REL	-0.40068	1.54176	-7.3973	6.73e-13	7.11e-12	18.6425
PIGF	-0.31135	3.23791	-7.39675	6.75e-13	7.13e-12	18.6389
TIAM2	-0.30203	1.35964	-7.39505	6.83e-13	7.21e-12	18.6277
MDH1	-0.32758	6.30245	-7.39458	6.85e-13	7.22e-12	18.6246
ST8SIA4	-0.50773	1.68628	-7.39454	6.85e-13	7.22e-12	18.6244
GTF2B	-0.35718	5.12846	-7.39403	6.88e-13	7.24e-12	18.621
ZMYM4	-0.39898	4.19961	-7.39266	6.94e-13	7.31e-12	18.612
FAM161A	-0.3716	1.49031	-7.3923	6.96e-13	7.32e-12	18.6097
MPHOSPH6	-0.43398	4.68852	-7.39083	7.03e-13	7.39e-12	18.6
LRBA	-0.40556	4.35235	-7.3906	7.04e-13	7.39e-12	18.5985
THOC1	-0.3905	2.88372	-7.38814	7.15e-13	7.51e-12	18.5824
RFC1	-0.39976	4.44098	-7.38549	7.28e-13	7.64e-12	18.565
CCNK	-0.33528	2.42842	-7.38517	7.3e-13	7.65e-12	18.5629
NHLRC1	0.730149	2.53608	7.38382	7.37e-13	7.72e-12	18.554
SLC2A4RG	0.543163	6.14436	7.37873	7.62e-13	7.98e-12	18.5207
CCP110	-0.40975	2.50002	-7.37823	7.65e-13	8e-12	18.5174
C18orf32	-0.25662	1.84633	-7.37795	7.66e-13	8.01e-12	18.5156
GNG12	-0.48442	6.3258	-7.3766	7.73e-13	8.08e-12	18.5068
CDKN2AIP	-0.39439	4.80576	-7.37644	7.74e-13	8.09e-12	18.5057
TLCD1	0.586028	5.04607	7.3754	7.79e-13	8.14e-12	18.4989
SAV1	-0.46569	3.76204	-7.37416	7.86e-13	8.2e-12	18.4907
AK6	-0.43237	4.51046	-7.37266	7.94e-13	8.28e-12	18.4809
DHX29	-0.38469	4.37945	-7.36731	8.23e-13	8.57e-12	18.4459
TLE2	0.881483	4.88232	7.36649	8.27e-13	8.62e-12	18.4405
ICK	-0.41342	4.08047	-7.36533	8.34e-13	8.68e-12	18.433
SLC30A6	-0.34477	4.45089	-7.35999	8.64e-13	8.99e-12	18.3981
GOPC	-0.42763	4.70768	-7.35993	8.64e-13	8.99e-12	18.3976
MRPL33	-0.4342	5.62138	-7.35984	8.65e-13	8.99e-12	18.397
C2CD4D	0.41554	1.88329	7.35684	8.82e-13	9.16e-12	18.3775
HNRNPK	-0.29651	8.44895	-7.35619	8.86e-13	9.2e-12	18.3732
WDR13	0.430072	5.14955	7.35603	8.87e-13	9.2e-12	18.3721
ATG4B	0.315968	4.89178	7.35211	9.11e-13	9.44e-12	18.3465
SNAPC1	-0.39031	2.80333	-7.3491	9.29e-13	9.63e-12	18.3268
IDE	-0.37908	4.46286	-7.349	9.3e-13	9.63e-12	18.3262
SLC30A5	-0.32906	4.90876	-7.34847	9.33e-13	9.65e-12	18.3227
USP53	-0.48405	3.57375	-7.34637	9.47e-13	9.78e-12	18.309
FBXO5	-0.44968	3.51165	-7.34628	9.47e-13	9.78e-12	18.3084
RHBDF1	0.452823	4.92253	7.34614	9.48e-13	9.79e-12	18.3075
WDR89	-0.39398	3.69813	-7.34602	9.49e-13	9.79e-12	18.3068
NR2F6	0.462185	6.41527	7.34412	9.61e-13	9.91e-12	18.2944
USP46	-0.34073	2.57249	-7.34304	9.68e-13	9.97e-12	18.2873
ARHGAP18	-0.51996	5.10771	-7.34076	9.83e-13	1.01e-11	18.2724
RNF14	-0.34908	4.67654	-7.34026	9.86e-13	1.01e-11	18.2691
MYO1E	-0.40655	5.06684	-7.34004	9.87e-13	1.02e-11	18.2677
SELENOT	-0.36464	5.91816	-7.3396	9.9e-13	1.02e-11	18.2648
ATP6V1G1	-0.3898	7.6718	-7.33775	1e-12	1.03e-11	18.2528
TMEM175	0.415287	3.82162	7.33414	1.03e-12	1.05e-11	18.2293
OMA1	-0.43531	3.78858	-7.33405	1.03e-12	1.05e-11	18.2286
LAMTOR3	-0.37225	4.77602	-7.33231	1.04e-12	1.07e-11	18.2173
LETM2	-0.31787	0.840983	-7.33192	1.04e-12	1.07e-11	18.2147
BUB1	-0.44456	4.401	-7.33183	1.04e-12	1.07e-11	18.2142
ERO1B	-0.55974	1.81817	-7.33037	1.05e-12	1.08e-11	18.2046
SPG11	-0.37203	4.14753	-7.32742	1.07e-12	1.1e-11	18.1854
PAPOLA	-0.39051	5.48124	-7.32674	1.08e-12	1.1e-11	18.181
QTRT1	0.529147	5.72214	7.32601	1.08e-12	1.11e-11	18.1763
TRIP4	-0.34699	4.42265	-7.32563	1.09e-12	1.11e-11	18.1738
RFX7	-0.39999	2.73611	-7.3254	1.09e-12	1.11e-11	18.1723
ZNF25	-0.38818	2.26846	-7.32537	1.09e-12	1.11e-11	18.172
RAB6A	-0.41691	6.39451	-7.32505	1.09e-12	1.11e-11	18.17
ZNF684	-0.27219	1.66515	-7.32354	1.1e-12	1.12e-11	18.1601
HM13	0.393783	6.28098	7.32344	1.1e-12	1.12e-11	18.1595
MRPL55	0.474617	5.62452	7.32314	1.11e-12	1.12e-11	18.1575
IFT81	-0.35554	2.21931	-7.32094	1.12e-12	1.14e-11	18.1432
DHX15	-0.31979	5.96408	-7.32025	1.13e-12	1.15e-11	18.1387
FBXO8	-0.34025	4.17676	-7.32009	1.13e-12	1.15e-11	18.1377
ZNF436	-0.37445	3.30216	-7.32003	1.13e-12	1.15e-11	18.1373
GPR180	-0.41484	3.12033	-7.31625	1.16e-12	1.17e-11	18.1127
SKA1	-0.49003	3.56046	-7.31381	1.18e-12	1.19e-11	18.0968
ING3	-0.32768	3.029	-7.3133	1.18e-12	1.2e-11	18.0935
BMPR1A	-0.34207	2.97139	-7.31309	1.18e-12	1.2e-11	18.0921
ENGASE	0.691137	5.19528	7.31213	1.19e-12	1.2e-11	18.0859
ADPRM	-0.34435	3.42343	-7.31113	1.2e-12	1.21e-11	18.0794
AKAP10	-0.32285	3.75629	-7.31024	1.2e-12	1.22e-11	18.0736
PKP2	-0.44558	5.73769	-7.3084	1.22e-12	1.23e-11	18.0616
PCLAF	-0.56253	4.3844	-7.30836	1.22e-12	1.23e-11	18.0614
ENSA	-0.30478	6.28227	-7.30555	1.24e-12	1.25e-11	18.0431
TBL1XR1	-0.43156	5.33663	-7.30539	1.24e-12	1.25e-11	18.042
IFI16	-0.76985	4.40012	-7.30466	1.25e-12	1.26e-11	18.0373
GEN1	-0.38032	2.61789	-7.30361	1.26e-12	1.27e-11	18.0305
PRKAR2B	-0.68964	2.19182	-7.30028	1.29e-12	1.3e-11	18.0088
CCDC91	-0.4332	2.9813	-7.29929	1.3e-12	1.3e-11	18.0024
LXN	-0.57409	4.83417	-7.29845	1.3e-12	1.31e-11	17.997
ZMPSTE24	-0.44404	5.93203	-7.29779	1.31e-12	1.31e-11	17.9927
SLC20A1	-0.3746	5.03423	-7.29711	1.31e-12	1.32e-11	17.9882
DYRK2	-0.3633	4.44573	-7.29634	1.32e-12	1.33e-11	17.9833
SLC12A6	-0.39235	2.79169	-7.29353	1.35e-12	1.35e-11	17.965
PAK2	-0.36834	5.82997	-7.29342	1.35e-12	1.35e-11	17.9643
SNX24	-0.47611	2.37605	-7.29286	1.35e-12	1.35e-11	17.9606
IQCG	-0.33878	1.51503	-7.29231	1.36e-12	1.36e-11	17.9571
CD274	-0.62459	1.80146	-7.29214	1.36e-12	1.36e-11	17.956
ITGA6	-0.4792	7.56303	-7.29132	1.37e-12	1.37e-11	17.9506
UPF2	-0.42409	4.4193	-7.29127	1.37e-12	1.37e-11	17.9503
MASTL	-0.40502	3.88571	-7.29024	1.38e-12	1.37e-11	17.9437
CEBPZ	-0.47399	5.52649	-7.28974	1.38e-12	1.38e-11	17.9404
PDIA3	-0.45008	8.54038	-7.28813	1.4e-12	1.39e-11	17.9299
CAAP1	-0.43722	4.91382	-7.28802	1.4e-12	1.39e-11	17.9292
ATP6V1A	-0.38379	5.28219	-7.28734	1.4e-12	1.4e-11	17.9248
ZMYND11	-0.36759	5.15602	-7.28708	1.41e-12	1.4e-11	17.9231
PRPF6	0.476587	7.5454	7.28613	1.41e-12	1.41e-11	17.9169
EMP1	-0.67275	5.22092	-7.28597	1.42e-12	1.41e-11	17.9159
PGRMC2	-0.29735	5.46684	-7.28485	1.43e-12	1.42e-11	17.9087
INO80C	-0.32236	3.21031	-7.28464	1.43e-12	1.42e-11	17.9073
SNW1	-0.38248	6.18784	-7.28427	1.43e-12	1.42e-11	17.9049
RAB3GAP1	-0.31743	4.91286	-7.28309	1.44e-12	1.43e-11	17.8973
GABPB1	-0.2675	3.06749	-7.2767	1.51e-12	1.49e-11	17.8559
MRPL44	-0.32245	6.05281	-7.27419	1.53e-12	1.52e-11	17.8396
UIMC1	-0.27858	3.97313	-7.27404	1.53e-12	1.52e-11	17.8386
SS18	-0.38936	4.57121	-7.27264	1.55e-12	1.53e-11	17.8295
PRDM8	-0.62962	1.39567	-7.27161	1.56e-12	1.54e-11	17.8228
TMEM69	-0.34075	5.03039	-7.27044	1.57e-12	1.55e-11	17.8152
BTN3A1	-0.49842	4.44546	-7.2703	1.57e-12	1.55e-11	17.8144
PHACTR4	-0.33009	4.47431	-7.26962	1.58e-12	1.56e-11	17.81
CERS6	-0.51939	4.87059	-7.26843	1.59e-12	1.57e-11	17.8023
RHBDL1	0.661136	2.94336	7.26812	1.59e-12	1.57e-11	17.8002
CCDC102B	-0.36953	1.04152	-7.26768	1.6e-12	1.58e-11	17.7974
CFLAR	-0.31964	3.63109	-7.26643	1.61e-12	1.59e-11	17.7893
MAP3K1	-0.43558	3.30446	-7.26589	1.62e-12	1.59e-11	17.7858
ADCK1	0.330483	3.10945	7.26274	1.65e-12	1.63e-11	17.7654
PWWP2A	-0.326	3.44495	-7.26199	1.66e-12	1.63e-11	17.7606
TAOK1	-0.4651	3.49325	-7.2608	1.67e-12	1.64e-11	17.7529
IFIH1	-0.5425	4.06899	-7.25971	1.69e-12	1.66e-11	17.7458
TRAT1	-0.38179	0.704582	-7.25872	1.7e-12	1.67e-11	17.7395
DHDDS	-0.28836	4.36545	-7.25765	1.71e-12	1.68e-11	17.7325
GNB1L	0.407598	2.46206	7.25727	1.71e-12	1.68e-11	17.73
IL7R	-0.76807	3.04558	-7.25703	1.72e-12	1.68e-11	17.7285
UBE2N	-0.36207	5.77856	-7.2546	1.74e-12	1.71e-11	17.7128
SLC33A1	-0.34681	3.80601	-7.25437	1.75e-12	1.71e-11	17.7113
BRAT1	0.400837	5.2062	7.25073	1.79e-12	1.75e-11	17.6877
SNX3	-0.33497	7.64092	-7.24685	1.84e-12	1.79e-11	17.6627
ATP8B4	-0.27524	0.663433	-7.24634	1.84e-12	1.8e-11	17.6594
PIK3R3	-0.4335	3.03061	-7.24631	1.84e-12	1.8e-11	17.6592
TAF1B	-0.41132	3.03832	-7.24555	1.85e-12	1.81e-11	17.6543
TBCA	-0.48499	6.06839	-7.24318	1.88e-12	1.83e-11	17.639
ABCD2	-0.19646	0.306214	-7.24237	1.89e-12	1.84e-11	17.6338
NSMCE1	0.361893	5.61197	7.24148	1.9e-12	1.85e-11	17.628
OTUD1	-0.39185	4.11832	-7.23898	1.93e-12	1.88e-11	17.6119
EIF5A2	-0.4069	2.6981	-7.23787	1.95e-12	1.89e-11	17.6047
NAA25	-0.39481	3.41838	-7.23716	1.96e-12	1.9e-11	17.6002
DCLRE1A	-0.39093	3.70419	-7.2362	1.97e-12	1.91e-11	17.594
LRP3	0.686369	4.28248	7.23615	1.97e-12	1.91e-11	17.5936
PDZD8	-0.48237	4.82885	-7.23457	1.99e-12	1.93e-11	17.5834
SERAC1	-0.31006	2.311	-7.2315	2.03e-12	1.97e-11	17.5636
BRMS1L	-0.36712	2.5164	-7.23147	2.03e-12	1.97e-11	17.5634
PPP1R21	-0.32525	4.05769	-7.23142	2.03e-12	1.97e-11	17.5632
FAM83B	-0.5422	3.32674	-7.23091	2.04e-12	1.97e-11	17.5598
MBD4	-0.37984	4.70793	-7.23029	2.05e-12	1.98e-11	17.5558
SYNCRIP	-0.42218	6.24655	-7.22991	2.05e-12	1.99e-11	17.5534
SYF2	-0.40663	5.44678	-7.22484	2.12e-12	2.05e-11	17.5207
DPY19L1	-0.44295	4.70074	-7.22456	2.13e-12	2.05e-11	17.5189
ZNF45	-0.35036	2.82193	-7.22428	2.13e-12	2.06e-11	17.5171
SF3B1	-0.33114	6.44865	-7.2239	2.14e-12	2.06e-11	17.5146
MMADHC	-0.39405	6.93257	-7.22316	2.15e-12	2.07e-11	17.5099
CLASP2	-0.35189	2.99333	-7.22134	2.17e-12	2.09e-11	17.4981
PSMD12	-0.34627	5.20156	-7.22048	2.18e-12	2.1e-11	17.4926
DSC2	-0.51764	4.59301	-7.2184	2.21e-12	2.13e-11	17.4792
ZBTB8OS	-0.28562	3.95029	-7.21473	2.27e-12	2.18e-11	17.4556
DPYD	-0.68027	2.0672	-7.21457	2.27e-12	2.18e-11	17.4546
ELOVL7	-0.64059	3.77086	-7.21349	2.29e-12	2.2e-11	17.4476
BBOF1	-0.33017	1.32829	-7.21146	2.32e-12	2.23e-11	17.4345
CEP85	-0.3463	3.6013	-7.21138	2.32e-12	2.23e-11	17.434
SLC35C2	0.360538	5.12668	7.20661	2.39e-12	2.3e-11	17.4034
EXOC8	-0.36062	3.30049	-7.20531	2.41e-12	2.32e-11	17.395
KIF1BP	-0.31754	4.51408	-7.20489	2.42e-12	2.32e-11	17.3923
SLC39A3	0.405732	3.96241	7.20453	2.43e-12	2.32e-11	17.39
PCSK1N	1.227	1.95641	7.20381	2.44e-12	2.33e-11	17.3853
RAD51AP1	-0.53362	4.26583	-7.20315	2.45e-12	2.34e-11	17.3811
CETN3	-0.47189	3.5891	-7.20085	2.49e-12	2.38e-11	17.3663
DCP1A	-0.32676	4.28515	-7.19749	2.54e-12	2.43e-11	17.3447
PICALM	-0.37228	6.23339	-7.19715	2.55e-12	2.43e-11	17.3425
GPBP1L1	-0.29056	5.71082	-7.19675	2.55e-12	2.44e-11	17.34
ANAPC10	-0.36437	3.05102	-7.19603	2.57e-12	2.45e-11	17.3353
SENP6	-0.41284	4.04317	-7.19586	2.57e-12	2.45e-11	17.3342
RPS6KC1	-0.36601	3.01921	-7.19558	2.57e-12	2.45e-11	17.3325
PARPBP	-0.50852	3.39389	-7.19364	2.61e-12	2.48e-11	17.32
RCHY1	-0.33274	3.50765	-7.19202	2.63e-12	2.51e-11	17.3096
TRIM36	-0.50913	2.15146	-7.19192	2.64e-12	2.51e-11	17.3089
KIAA0753	-0.32746	3.14267	-7.19183	2.64e-12	2.51e-11	17.3084
LITAF	-0.37288	6.4546	-7.18729	2.72e-12	2.58e-11	17.2792
LGR4	-0.51067	4.98909	-7.18695	2.72e-12	2.59e-11	17.2771
ZC3H3	0.424875	4.9398	7.18593	2.74e-12	2.6e-11	17.2705
TCAF1	-0.4508	3.27107	-7.18531	2.75e-12	2.61e-11	17.2665
FCHSD2	-0.38968	3.91071	-7.18403	2.78e-12	2.63e-11	17.2583
DLAT	-0.38749	5.26192	-7.18262	2.8e-12	2.66e-11	17.2492
LIN7C	-0.45498	4.52093	-7.1807	2.84e-12	2.69e-11	17.2369
MYO9A	-0.35999	1.93133	-7.1798	2.86e-12	2.7e-11	17.2312
PSME4	-0.34771	4.57184	-7.17958	2.86e-12	2.71e-11	17.2298
FOXP1	-0.43274	3.92228	-7.17927	2.87e-12	2.71e-11	17.2278
PRPSAP2	-0.33775	3.95559	-7.17873	2.88e-12	2.72e-11	17.2243
ERLIN1	-0.33376	5.47922	-7.1783	2.88e-12	2.72e-11	17.2215
AHCY	0.514288	8.50532	7.1775	2.9e-12	2.74e-11	17.2165
USE1	0.352558	4.68061	7.17745	2.9e-12	2.74e-11	17.2161
C1orf52	-0.28409	3.56746	-7.17694	2.91e-12	2.74e-11	17.2128
ZNF292	-0.48127	2.98046	-7.17647	2.92e-12	2.75e-11	17.2099
TRERF1	-0.54427	2.27355	-7.17571	2.93e-12	2.76e-11	17.205
KYAT3	-0.43223	5.04984	-7.17465	2.95e-12	2.78e-11	17.1982
ADAT3	0.581015	3.23191	7.17342	2.98e-12	2.8e-11	17.1903
ETS1	-0.63074	4.44653	-7.17125	3.02e-12	2.84e-11	17.1764
PCYOX1	-0.39818	5.18378	-7.17104	3.02e-12	2.84e-11	17.175
KPNA1	-0.30287	3.99009	-7.16951	3.06e-12	2.87e-11	17.1652
RSL24D1	-0.49831	6.57188	-7.16853	3.07e-12	2.89e-11	17.159
SON	-0.40097	5.44324	-7.16562	3.13e-12	2.94e-11	17.1404
SELENOF	-0.46168	7.86885	-7.16536	3.14e-12	2.94e-11	17.1386
NDEL1	-0.28325	3.81494	-7.15863	3.28e-12	3.07e-11	17.0956
HMG20A	-0.36081	3.50523	-7.15704	3.32e-12	3.11e-11	17.0854
PLEKHA3	-0.30703	2.34731	-7.1567	3.32e-12	3.11e-11	17.0832
KLRD1	-0.32673	0.546648	-7.15527	3.35e-12	3.14e-11	17.0741
VAMP3	-0.33759	6.88134	-7.15481	3.36e-12	3.15e-11	17.0712
AFG1L	-0.24373	1.42634	-7.15379	3.39e-12	3.16e-11	17.0646
USP38	-0.37563	4.02321	-7.15372	3.39e-12	3.16e-11	17.0642
LRRC14	0.387451	4.14218	7.15288	3.41e-12	3.18e-11	17.0588
SLTM	-0.36619	4.77816	-7.15179	3.43e-12	3.2e-11	17.0519
NEU1	0.523242	6.1638	7.15069	3.46e-12	3.22e-11	17.0449
AXIN1	0.402199	5.07512	7.14979	3.48e-12	3.24e-11	17.0391
DYNLRB1	0.427876	7.26382	7.14749	3.53e-12	3.29e-11	17.0244
YEATS4	-0.45097	5.35085	-7.1472	3.54e-12	3.29e-11	17.0225
ARFGAP1	0.460541	5.81958	7.1449	3.59e-12	3.34e-11	17.0079
MOCS3	0.455301	3.77858	7.14386	3.61e-12	3.36e-11	17.0012
CYLD	-0.39381	2.96181	-7.14277	3.64e-12	3.38e-11	16.9943
PARP14	-0.53812	4.64979	-7.14134	3.67e-12	3.41e-11	16.9851
ITK	-0.41677	1.00692	-7.14087	3.69e-12	3.42e-11	16.9821
ANK3	-0.33924	1.78888	-7.13975	3.71e-12	3.45e-11	16.9749
GGT7	0.821277	4.51919	7.13874	3.74e-12	3.47e-11	16.9685
BMS1	-0.35246	4.65279	-7.13846	3.74e-12	3.47e-11	16.9667
NSL1	-0.42574	3.97615	-7.1376	3.77e-12	3.49e-11	16.9612
BRI3BP	-0.40093	5.33712	-7.13688	3.78e-12	3.5e-11	16.9566
VPS51	0.462223	6.48675	7.1363	3.8e-12	3.51e-11	16.9529
ZNF721	-0.41662	2.89631	-7.13607	3.8e-12	3.52e-11	16.9515
FAM149B1	-0.2701	3.34713	-7.13552	3.82e-12	3.53e-11	16.9479
C6orf62	-0.38238	6.71878	-7.13528	3.82e-12	3.53e-11	16.9464
BBS4	-0.34003	3.0572	-7.13514	3.83e-12	3.53e-11	16.9456
PPP6C	-0.30627	5.59218	-7.13264	3.89e-12	3.59e-11	16.9296
RIC8B	-0.27561	2.75398	-7.13262	3.89e-12	3.59e-11	16.9294
GBP4	-0.93179	3.76177	-7.12979	3.96e-12	3.65e-11	16.9114
RALBP1	-0.38709	5.40087	-7.12929	3.98e-12	3.66e-11	16.9082
LIPA	-0.50723	5.45455	-7.12861	3.99e-12	3.68e-11	16.9039
PPAT	-0.44224	3.93738	-7.12244	4.16e-12	3.83e-11	16.8646
ATAD1	-0.476	4.93182	-7.12176	4.18e-12	3.84e-11	16.8603
NCOA7	-0.58032	5.40785	-7.12119	4.19e-12	3.85e-11	16.8566
FAH	0.403964	3.35329	7.12109	4.19e-12	3.85e-11	16.856
EDRF1	-0.32504	2.73681	-7.12024	4.22e-12	3.87e-11	16.8505
ASB7	-0.31015	3.3757	-7.11944	4.24e-12	3.89e-11	16.8454
AHI1	-0.36027	2.72316	-7.11515	4.36e-12	4e-11	16.8182
UHRF1BP1L	-0.40474	2.88639	-7.11343	4.41e-12	4.04e-11	16.8072
SEC22C	-0.33917	3.35561	-7.11311	4.42e-12	4.05e-11	16.8052
PREPL	-0.40233	4.08699	-7.10967	4.52e-12	4.14e-11	16.7832
HAUS3	-0.36158	2.70108	-7.10962	4.52e-12	4.14e-11	16.7829
UBE2B	-0.41313	5.71217	-7.10759	4.58e-12	4.19e-11	16.77
SCRIB	0.527747	6.22511	7.10656	4.61e-12	4.21e-11	16.7635
ZNF213	0.379263	3.61002	7.10653	4.61e-12	4.21e-11	16.7633
LSM7	0.499568	7.20255	7.10558	4.64e-12	4.24e-11	16.7572
ZNF146	-0.46025	5.94928	-7.10521	4.65e-12	4.24e-11	16.7549
LZTS3	0.687412	4.30634	7.10517	4.65e-12	4.24e-11	16.7546
HGH1	0.485677	5.78361	7.10418	4.68e-12	4.27e-11	16.7483
TBRG4	0.365067	6.30496	7.10335	4.71e-12	4.29e-11	16.7431
FASTKD1	-0.38837	4.26025	-7.10296	4.72e-12	4.3e-11	16.7406
ZNHIT6	-0.34413	3.65214	-7.10205	4.75e-12	4.32e-11	16.7348
NDUFS8	0.447332	5.87746	7.10189	4.75e-12	4.32e-11	16.7338
RNF144A	-0.53963	2.93166	-7.10094	4.78e-12	4.35e-11	16.7277
MOSPD3	0.437877	4.93921	7.10066	4.79e-12	4.36e-11	16.7259
SRFBP1	-0.46975	3.67327	-7.09899	4.84e-12	4.4e-11	16.7153
PTBP2	-0.32675	1.54997	-7.097	4.91e-12	4.46e-11	16.7027
PDHX	-0.30938	4.80585	-7.0963	4.93e-12	4.47e-11	16.6983
RAB3B	-0.51886	0.973242	-7.09622	4.93e-12	4.47e-11	16.6977
TMEM160	0.853109	5.43158	7.09579	4.95e-12	4.48e-11	16.695
SFMBT2	-0.41879	1.13861	-7.09499	4.97e-12	4.5e-11	16.6899
LSM1	-0.36249	5.0822	-7.09466	4.98e-12	4.51e-11	16.6879
ZNF430	-0.37767	2.17047	-7.09134	5.09e-12	4.61e-11	16.6668
ODR4	-0.4053	4.4354	-7.09124	5.1e-12	4.61e-11	16.6661
C3orf38	-0.37378	4.13905	-7.09006	5.13e-12	4.64e-11	16.6586
CORO1C	-0.30023	6.22979	-7.08472	5.32e-12	4.8e-11	16.6248
HS2ST1	-0.43042	4.21402	-7.08468	5.32e-12	4.8e-11	16.6245
CTTNBP2NL	-0.37416	4.4063	-7.0846	5.32e-12	4.8e-11	16.624
ARFGEF3	-0.52735	3.52693	-7.08368	5.35e-12	4.83e-11	16.6182
SUDS3	-0.31594	5.09843	-7.08107	5.44e-12	4.91e-11	16.6016
CDC23	-0.28627	4.61933	-7.08002	5.48e-12	4.94e-11	16.5949
ITGA4	-0.54876	2.07826	-7.07712	5.59e-12	5.03e-11	16.5766
CRIPT	-0.47996	4.43893	-7.0766	5.6e-12	5.04e-11	16.5733
FYTTD1	-0.37862	4.40755	-7.07411	5.7e-12	5.12e-11	16.5575
HOOK1	-0.52853	4.43171	-7.07105	5.81e-12	5.22e-11	16.5381
INPP5J	0.529681	3.27012	7.06961	5.87e-12	5.27e-11	16.5289
MMUT	-0.33644	5.04784	-7.06936	5.87e-12	5.28e-11	16.5274
EIF3A	-0.40424	6.87849	-7.0666	5.98e-12	5.37e-11	16.5099
CRLF3	-0.33582	3.76139	-7.06351	6.1e-12	5.47e-11	16.4903
NAT9	0.342743	4.81525	7.06274	6.13e-12	5.5e-11	16.4855
KIAA0232	-0.39728	3.98403	-7.06202	6.16e-12	5.52e-11	16.4809
MTMR2	-0.35694	4.2412	-7.06197	6.16e-12	5.52e-11	16.4806
FER1L6	-0.73423	1.21311	-7.06142	6.18e-12	5.54e-11	16.4772
TGFA	-0.48866	3.85223	-7.06133	6.19e-12	5.54e-11	16.4766
HEATR5B	-0.36641	3.53896	-7.06126	6.19e-12	5.54e-11	16.4761
NXPE3	-0.37389	1.60287	-7.05947	6.26e-12	5.6e-11	16.4648
NIN	-0.47009	2.67792	-7.05752	6.34e-12	5.67e-11	16.4525
EMSY	-0.2996	2.3574	-7.05684	6.37e-12	5.69e-11	16.4482
SRGAP2C	-0.32172	0.764531	-7.05559	6.42e-12	5.73e-11	16.4402
SLC13A3	0.932212	1.60833	7.05537	6.43e-12	5.74e-11	16.4389
HERPUD1	-0.34777	5.97417	-7.05505	6.45e-12	5.75e-11	16.4368
PTPN11	-0.43483	5.74558	-7.05355	6.51e-12	5.8e-11	16.4274
AKAP13	-0.45593	3.86866	-7.05294	6.53e-12	5.82e-11	16.4235
ADGRL4	-0.58716	3.13671	-7.05055	6.64e-12	5.9e-11	16.4084
BMI1	-0.47052	4.4892	-7.05053	6.64e-12	5.9e-11	16.4083
CPD	-0.4717	5.01892	-7.04661	6.81e-12	6.05e-11	16.3835
PHTF1	-0.3103	2.43232	-7.04291	6.97e-12	6.2e-11	16.3602
GPS1	0.378853	5.812	7.04225	7e-12	6.22e-11	16.3559
TRIP12	-0.36456	5.10306	-7.03958	7.13e-12	6.32e-11	16.3391
EPHA4	-0.6737	1.68909	-7.03899	7.15e-12	6.34e-11	16.3354
WASHC2A	-0.38151	4.05046	-7.03894	7.16e-12	6.34e-11	16.3351
IFNGR1	-0.42215	6.82003	-7.03765	7.22e-12	6.39e-11	16.3269
DUSP15	0.604407	1.36032	7.0372	7.24e-12	6.41e-11	16.3241
ZNF658	-0.21332	0.811708	-7.03677	7.26e-12	6.42e-11	16.3214
NBN	-0.5013	4.97006	-7.03641	7.27e-12	6.43e-11	16.3191
NUDT16L1	0.436049	5.65024	7.0331	7.43e-12	6.57e-11	16.2982
DNASE1	0.465559	2.61106	7.03172	7.5e-12	6.63e-11	16.2895
EAF2	-0.3682	2.42821	-7.02983	7.59e-12	6.7e-11	16.2776
RALGAPA1	-0.38668	1.9977	-7.02971	7.6e-12	6.71e-11	16.2769
ZNF232	-0.41521	3.27797	-7.02957	7.6e-12	6.71e-11	16.276
GTF3C4	-0.32884	4.00738	-7.02948	7.61e-12	6.71e-11	16.2754
LPIN1	-0.43628	3.43383	-7.0287	7.65e-12	6.74e-11	16.2705
HSCB	-0.35797	4.18995	-7.02856	7.65e-12	6.74e-11	16.2696
DECR2	0.439929	4.62102	7.02776	7.69e-12	6.77e-11	16.2646
LRRIQ4	-0.50639	1.43082	-7.02628	7.77e-12	6.83e-11	16.2552
USP47	-0.38426	3.96509	-7.02477	7.84e-12	6.9e-11	16.2457
TOPORS	-0.38246	4.0531	-7.02188	7.99e-12	7.02e-11	16.2275
BAZ2B	-0.35302	1.79517	-7.02058	8.06e-12	7.08e-11	16.2193
GLUD1	-0.31107	7.02502	-7.01994	8.09e-12	7.11e-11	16.2153
PNMA2	-0.6765	1.46228	-7.01964	8.11e-12	7.12e-11	16.2134
NKX3-1	-0.48749	0.999552	-7.01868	8.16e-12	7.16e-11	16.2074
LPGAT1	-0.46913	4.8456	-7.01836	8.17e-12	7.17e-11	16.2054
FAM20B	-0.32606	4.77243	-7.01528	8.34e-12	7.31e-11	16.1859
NDFIP1	-0.33741	5.82896	-7.01484	8.36e-12	7.32e-11	16.1832
SOCS5	-0.35368	3.6336	-7.01394	8.41e-12	7.36e-11	16.1775
TENT5C	-0.67024	3.53831	-7.00927	8.67e-12	7.58e-11	16.1481
ZNF696	0.392156	3.00385	7.00873	8.7e-12	7.61e-11	16.1447
RFK	-0.44285	5.27783	-7.0083	8.72e-12	7.62e-11	16.142
DOCK10	-0.47549	1.53573	-7.0079	8.74e-12	7.64e-11	16.1395
CD226	-0.22372	0.413006	-7.00724	8.78e-12	7.67e-11	16.1353
FAM210A	-0.36105	3.70881	-7.00658	8.82e-12	7.7e-11	16.1312
HDAC5	0.446216	4.29142	7.00512	8.9e-12	7.77e-11	16.122
SH2D1A	-0.50518	1.27955	-7.0037	8.98e-12	7.83e-11	16.1131
UBR2	-0.32304	4.28642	-7.0005	9.17e-12	7.99e-11	16.093
FAM160A1	-0.39336	2.11923	-7.00034	9.18e-12	8e-11	16.092
SMIM8	-0.26111	1.56206	-6.99988	9.21e-12	8.02e-11	16.0891
ZNF33A	-0.39439	3.93626	-6.99967	9.22e-12	8.02e-11	16.0878
CEBPB	0.471887	6.46865	6.99897	9.26e-12	8.05e-11	16.0834
GNG10	-0.43621	3.67743	-6.99886	9.27e-12	8.06e-11	16.0827
FCGRT	0.627073	7.19327	6.99675	9.4e-12	8.16e-11	16.0694
MTHFD2L	-0.35475	1.89326	-6.99674	9.4e-12	8.16e-11	16.0694
HNRNPLL	-0.30202	4.45847	-6.9956	9.47e-12	8.21e-11	16.0622
STPG1	-0.26868	2.13728	-6.99429	9.55e-12	8.28e-11	16.054
DDX58	-0.52325	3.62686	-6.99153	9.72e-12	8.42e-11	16.0367
TMED7-TICAM2	-0.14131	0.275481	-6.99136	9.73e-12	8.43e-11	16.0356
AFAP1L2	-0.54603	3.43316	-6.99003	9.81e-12	8.5e-11	16.0272
TLR1	-0.52714	1.48483	-6.98815	9.93e-12	8.6e-11	16.0154
TIMM17A	-0.34786	5.68004	-6.98802	9.94e-12	8.6e-11	16.0146
TAF3	-0.32696	3.02479	-6.98641	1e-11	8.68e-11	16.0046
SMIM13	-0.33068	3.40182	-6.98603	1.01e-11	8.7e-11	16.0021
PRSS12	-0.5718	2.91654	-6.98562	1.01e-11	8.72e-11	15.9995
SRSF1	-0.33693	7.43679	-6.98553	1.01e-11	8.72e-11	15.999
RCN2	-0.42439	4.22059	-6.98515	1.01e-11	8.74e-11	15.9966
ASAH2B	-0.31088	1.91637	-6.98448	1.02e-11	8.77e-11	15.9924
FMN1	-0.43557	2.21425	-6.98402	1.02e-11	8.79e-11	15.9895
RASSF10	0.8764	2.76537	6.98391	1.02e-11	8.79e-11	15.9888
ST13	-0.42837	6.9842	-6.98376	1.02e-11	8.8e-11	15.9879
CEBPA	0.610058	5.5462	6.97903	1.05e-11	9.06e-11	15.9582
PPID	-0.40445	5.61084	-6.97807	1.06e-11	9.11e-11	15.9522
LCP2	-0.63538	2.88486	-6.97757	1.06e-11	9.14e-11	15.9491
COMMD3	-0.36609	3.94774	-6.97659	1.07e-11	9.19e-11	15.9429
CALCOCO2	-0.32323	5.16327	-6.97633	1.07e-11	9.2e-11	15.9413
SMIM30	-0.49759	4.979	-6.97416	1.09e-11	9.33e-11	15.9278
PDCD10	-0.43156	5.34503	-6.97332	1.09e-11	9.37e-11	15.9225
DIPK1A	-0.42556	3.87984	-6.97266	1.1e-11	9.41e-11	15.9183
RIF1	-0.46134	3.23161	-6.97115	1.11e-11	9.5e-11	15.9089
PHF10	-0.37444	4.97736	-6.9682	1.13e-11	9.67e-11	15.8904
PALLD	-0.60129	4.96222	-6.96787	1.13e-11	9.69e-11	15.8883
MLXIPL	0.794787	4.42855	6.96469	1.15e-11	9.88e-11	15.8684
HDAC10	0.39882	2.77678	6.95885	1.2e-11	1.03e-10	15.8319
KIAA1671	-0.4136	3.99893	-6.9588	1.2e-11	1.03e-10	15.8316
NFIL3	-0.36675	5.13868	-6.95646	1.22e-11	1.04e-10	15.817
YAF2	-0.32464	2.32379	-6.95595	1.22e-11	1.04e-10	15.8138
ZNF326	-0.38221	3.3556	-6.95504	1.23e-11	1.05e-10	15.8081
XPNPEP2	1.126	2.72488	6.95383	1.24e-11	1.06e-10	15.8005
MED23	-0.3433	3.80576	-6.95322	1.24e-11	1.06e-10	15.7967
RFX3	-0.36836	1.96393	-6.95245	1.25e-11	1.06e-10	15.7919
RASA2	-0.48388	3.44502	-6.95223	1.25e-11	1.07e-10	15.7905
CAPN7	-0.36143	4.07786	-6.9474	1.29e-11	1.1e-10	15.7604
HSP90AA1	-0.43263	9.35793	-6.94492	1.31e-11	1.12e-10	15.7449
TIGIT	-0.50426	1.33741	-6.94469	1.31e-11	1.12e-10	15.7434
RB1	-0.51931	4.89244	-6.94365	1.32e-11	1.12e-10	15.737
RRM2	-0.45783	6.14984	-6.94206	1.34e-11	1.13e-10	15.727
KIAA1586	-0.42606	2.36765	-6.9402	1.35e-11	1.15e-10	15.7154
CNOT2	-0.24125	3.81855	-6.93945	1.36e-11	1.15e-10	15.7107
KIFC2	0.62543	3.90319	6.93811	1.37e-11	1.16e-10	15.7023
LZTFL1	-0.41078	3.22945	-6.93731	1.38e-11	1.17e-10	15.6974
CRYBG1	-0.49559	5.18588	-6.93676	1.38e-11	1.17e-10	15.6939
ERCC6L2	-0.33859	2.13295	-6.9366	1.38e-11	1.17e-10	15.6929
CCAR1	-0.42805	5.1208	-6.93497	1.4e-11	1.18e-10	15.6828
AKAP5	-0.46835	1.48937	-6.93225	1.42e-11	1.2e-10	15.6658
ACER3	-0.33064	3.4893	-6.93177	1.43e-11	1.21e-10	15.6628
GORAB	-0.37434	3.29453	-6.93015	1.44e-11	1.22e-10	15.6527
CEP350	-0.41838	3.1723	-6.92976	1.44e-11	1.22e-10	15.6503
NSD1	-0.37458	3.92761	-6.92919	1.45e-11	1.22e-10	15.6468
MYLPF	0.362553	0.904735	6.92882	1.45e-11	1.23e-10	15.6445
TMBIM4	-0.46121	4.6628	-6.92879	1.45e-11	1.23e-10	15.6442
ITGB3BP	-0.41835	3.08264	-6.92731	1.47e-11	1.24e-10	15.635
ASXL2	-0.40051	3.57308	-6.92666	1.47e-11	1.24e-10	15.631
POLR3GL	-0.40459	4.79936	-6.92405	1.5e-11	1.26e-10	15.6148
CTNNAL1	-0.4703	4.76714	-6.92004	1.54e-11	1.29e-10	15.5897
SSBP2	-0.36962	1.20941	-6.91741	1.56e-11	1.32e-10	15.5734
LY6G6F-LY6G6D	1.60453	3.46034	6.91614	1.58e-11	1.33e-10	15.5655
PPWD1	-0.31616	4.1992	-6.91602	1.58e-11	1.33e-10	15.5648
IVNS1ABP	-0.35642	5.808	-6.91224	1.62e-11	1.36e-10	15.5412
NGLY1	-0.29018	3.72456	-6.9116	1.62e-11	1.36e-10	15.5373
GRB7	0.545961	5.43272	6.91138	1.62e-11	1.36e-10	15.5359
DENR	-0.37778	6.03172	-6.91049	1.63e-11	1.37e-10	15.5303
RAB40C	0.386255	5.16739	6.90695	1.67e-11	1.4e-10	15.5083
[truncated: 14,759 more rows]
