# Supplementary material for: KCTD9 inhibits the Wnt/β-catenin pathway by decreasing the level of β-catenin in colorectal cancer
Source: Cell Death Dis. 2022 Sep 2;13(9):761. doi: 10.1038/s41419-022-05200-1 (PMC9440223; doi:10.1038/s41419-022-05200-1)
Supplement: Supplementary file 15 — Supplementary Table 7. Predictive results from the string database based on the protein KCTD9 [file 41419_2022_5200_MOESM15_ESM.xlsx]

## Sheet: sTable7
Supplementary Table 7. Predictive results from the string database based on the protein KCTD9
node1	node2	node1_string_id	node2_string_id	neighborhood_on_chromosome	gene_fusion	phylogenetic_cooccurrence	homology	coexpression	experimentally_determined_interaction	database_annotated	automated_textmining	combined_score
KCTD9	SLC30A9	9606.ENSP00000221200	9606.ENSP00000264451	0.15	0	0	0	0.088	0	0	0.724	0.767
KCTD9	MSANTD3	9606.ENSP00000221200	9606.ENSP00000480445	0	0	0	0	0	0	0	0.752	0.752
MSANTD3	TRA2B	9606.ENSP00000480445	9606.ENSP00000416959	0	0	0	0	0	0	0	0.719	0.719
MSANTD3	SLC30A9	9606.ENSP00000480445	9606.ENSP00000264451	0	0	0	0	0	0	0	0.717	0.717
KCTD9	TRA2B	9606.ENSP00000221200	9606.ENSP00000416959	0	0	0	0	0	0	0	0.703	0.703
CUL3	KCTD11	9606.ENSP00000264414	9606.ENSP00000328352	0	0	0	0	0	0.379	0	0.519	0.688
SLC30A9	TRA2B	9606.ENSP00000264451	9606.ENSP00000416959	0	0	0	0	0.061	0	0	0.664	0.671
KCTD11	KCTD20	9606.ENSP00000328352	9606.ENSP00000362836	0	0	0	0	0	0	0	0.644	0.644
KCTD9	PAICS	9606.ENSP00000221200	9606.ENSP00000382595	0.198	0	0	0	0	0	0	0.566	0.637
KCTD20	KCTD9	9606.ENSP00000362836	9606.ENSP00000221200	0	0	0	0	0	0	0	0.633	0.633
DOCK5	KCTD9	9606.ENSP00000276440	9606.ENSP00000221200	0	0	0	0	0.061	0	0	0.586	0.595
KCTD11	KCTD9	9606.ENSP00000328352	9606.ENSP00000221200	0	0	0	0	0	0	0	0.557	0.557
PAICS	TRA2B	9606.ENSP00000382595	9606.ENSP00000416959	0	0	0	0	0.114	0	0	0.519	0.556
PAICS	SLC30A9	9606.ENSP00000382595	9606.ENSP00000264451	0.059	0	0	0	0.076	0	0	0.529	0.555
CUL3	KCTD9	9606.ENSP00000264414	9606.ENSP00000221200	0	0	0	0	0.078	0.294	0	0.362	0.549
KCTD1	KCTD9	9606.ENSP00000384367	9606.ENSP00000221200	0	0	0	0	0	0	0	0.543	0.543
MSANTD3	PAICS	9606.ENSP00000480445	9606.ENSP00000382595	0	0	0	0	0.077	0	0	0.523	0.541
GNRH1	KCTD9	9606.ENSP00000276414	9606.ENSP00000221200	0	0	0	0	0	0	0	0.522	0.522
KCTD1	KCTD20	9606.ENSP00000384367	9606.ENSP00000362836	0	0	0	0	0	0	0	0.425	0.425
Note: SLC30A9 is the alias for ZNT9.
