# Supplementary material for: KCTD9 inhibits the Wnt/β-catenin pathway by decreasing the level of β-catenin in colorectal cancer
Source: Cell Death Dis. 2022 Sep 2;13(9):761. doi: 10.1038/s41419-022-05200-1 (PMC9440223; doi:10.1038/s41419-022-05200-1)
Supplement: Supplementary file 16 — Supplementary Table 8. Mass spectrometry-based experiments to identify KCTD9-interacting proteins in HCT-116 cells [file 41419_2022_5200_MOESM16_ESM.xlsx]

## Sheet: sTable8
Supplementary Table 8. Mass spectrometry-based experiments to identify KCTD9-interacting proteins in HCT-116 cells
ProteinID	ProteinName	GeneID	GeneName	BP	MF	CC	GO_Term
P10809	60 kDa heat shock protein, mitochondrial	3329	HSPD1	negative regulation of apoptotic process [GO:0043066];mitochondrial unfolded protein response [GO:0034514];protein import into mitochondrial intermembrane space [GO:0045041];activation of cysteine-type endopeptidase activity involved in apoptotic process [GO:0006919];positive regulation of interleukin-6 production [GO:0032755];-;chaperone-mediated protein complex assembly [GO:0051131];isotype swi…	double-stranded RNA binding [GO:0003725];DNA replication origin binding [GO:0003688];ATPase activity [GO:0016887];RNA binding [GO:0003723];p53 binding [GO:0002039];ATP binding [GO:0005524];high-density lipoprotein particle binding [GO:0008035];single-stranded DNA binding [GO:0003697];isomerase activity [GO:0016853];lipopolysaccharide binding [GO:0001530];apolipoprotein binding [GO:0034185];chaper…	cytosol [GO:0005829];mitochondrial matrix [GO:0005759];extracellular exosome [GO:0070062];plasma membrane [GO:0005886];early endosome [GO:0005769];mitochondrial inner membrane [GO:0005743];protein-containing complex [GO:0032991];lipopolysaccharide receptor complex [GO:0046696];clathrin-coated pit [GO:0005905];coated vesicle [GO:0030135];-;extracellular space [GO:0005615];mitochondrion [GO:0005739…	negative regulation of apoptotic process [GO:0043066];mitochondrial unfolded protein response [GO:0034514];protein import into mitochondrial intermembrane space [GO:0045041];activation of cysteine-type endopeptidase activity involved in apoptotic process [GO:0006919];positive regulation of interleukin-6 production [GO:0032755];-;chaperone-mediated protein complex assembly [GO:0051131];isotype swi…
P08238	Heat shock protein HSP 90-beta	3326	HSP90AB1	cellular response to heat [GO:0034605];cellular response to interleukin-4 [GO:0071353];cellular response to organic cyclic compound [GO:0071407];positive regulation of peptidyl-serine phosphorylation [GO:0033138];negative regulation of proteasomal ubiquitin-dependent protein catabolic process [GO:0032435];positive regulation of protein serine/threonine kinase activity [GO:0071902];xenobiotic meta…	ATPase activity [GO:0016887];RNA binding [GO:0003723];ATP-dependent protein binding [GO:0043008];cadherin binding [GO:0045296];protein kinase binding [GO:0019901];dATP binding [GO:0032564];protein kinase regulator activity [GO:0019887];nitric-oxide synthase regulator activity [GO:0030235];CTP binding [GO:0002135];-;identical protein binding [GO:0042802];double-stranded RNA binding [GO:0003725];GT…	dendritic growth cone [GO:0044294];neuronal cell body [GO:0043025];inclusion body [GO:0016234];mitochondrion [GO:0005739];membrane [GO:0016020];-;melanosome [GO:0042470];extracellular exosome [GO:0070062];protein-containing complex [GO:0032991];HSP90-CDC37 chaperone complex [GO:1990565];aryl hydrocarbon receptor complex [GO:0034751];axonal growth cone [GO:0044295];apical plasma membrane [GO:00163…	cellular response to heat [GO:0034605];cellular response to interleukin-4 [GO:0071353];cellular response to organic cyclic compound [GO:0071407];positive regulation of peptidyl-serine phosphorylation [GO:0033138];negative regulation of proteasomal ubiquitin-dependent protein catabolic process [GO:0032435];positive regulation of protein serine/threonine kinase activity [GO:0071902];xenobiotic meta…
P07900	Heat shock protein HSP 90-alpha	3320	HSP90AA1	regulation of G2/M transition of mitotic cell cycle [GO:0010389];protein unfolding [GO:0043335];cellular response to heat [GO:0034605];positive regulation of peptidyl-serine phosphorylation [GO:0033138];positive regulation of cellular protein catabolic process [GO:1903364];cytokine-mediated signaling pathway [GO:0019221];regulation of necroptotic process [GO:0060544];G2/M transition of mitotic ce…	ATPase activity [GO:0016887];RNA binding [GO:0003723];scaffold protein binding [GO:0097110];nitric-oxide synthase regulator activity [GO:0030235];-;identical protein binding [GO:0042802];TPR domain binding [GO:0030911];DNA polymerase binding [GO:0070182];ubiquitin protein ligase binding [GO:0031625];MHC class II protein complex binding [GO:0023026];GTPase binding [GO:0051020];ATP binding [GO:0005…	dendritic growth cone [GO:0044294];neuronal cell body [GO:0043025];mitochondrion [GO:0005739];membrane [GO:0016020];-;melanosome [GO:0042470];extracellular exosome [GO:0070062];protein-containing complex [GO:0032991];myelin sheath [GO:0043209];axonal growth cone [GO:0044295];endocytic vesicle lumen [GO:0071682];ficolin-1-rich granule lumen [GO:1904813];perinuclear region of cytoplasm [GO:0048471]…	regulation of G2/M transition of mitotic cell cycle [GO:0010389];protein unfolding [GO:0043335];cellular response to heat [GO:0034605];positive regulation of peptidyl-serine phosphorylation [GO:0033138];positive regulation of cellular protein catabolic process [GO:1903364];cytokine-mediated signaling pathway [GO:0019221];regulation of necroptotic process [GO:0060544];G2/M transition of mitotic ce…
Q14204	Cytoplasmic dynein 1 heavy chain 1	1778	DYNC1H1	regulation of G2/M transition of mitotic cell cycle [GO:0010389];G2/M transition of mitotic cell cycle [GO:0000086];nuclear migration [GO:0007097];positive regulation of cold-induced thermogenesis [GO:0120162];stress granule assembly [GO:0034063];cytoplasmic microtubule organization [GO:0031122];-;regulation of metaphase plate congression [GO:0090235];positive regulation of intracellular transpor…	RNA binding [GO:0003723];dynein light intermediate chain binding [GO:0051959];ATP binding [GO:0005524];ATP-dependent microtubule motor activity, minus-end-directed [GO:0008569];dynein intermediate chain binding [GO:0045505];-	extracellular region [GO:0005576];cytoplasmic dynein complex [GO:0005868];centrosome [GO:0005813];cytosol [GO:0005829];azurophil granule lumen [GO:0035578];extracellular exosome [GO:0070062];axon cytoplasm [GO:1904115];cell cortex [GO:0005938];-;dynein complex [GO:0030286];microtubule [GO:0005874];cytoplasmic microtubule [GO:0005881];membrane [GO:0016020]	regulation of G2/M transition of mitotic cell cycle [GO:0010389];G2/M transition of mitotic cell cycle [GO:0000086];nuclear migration [GO:0007097];positive regulation of cold-induced thermogenesis [GO:0120162];stress granule assembly [GO:0034063];cytoplasmic microtubule organization [GO:0031122];-;regulation of metaphase plate congression [GO:0090235];positive regulation of intracellular transpor…
P13639	Elongation factor 2	1938	EEF2	translational elongation [GO:0006414];positive regulation of cytoplasmic translation [GO:2000767];cellular response to brain-derived neurotrophic factor stimulus [GO:1990416];response to estradiol [GO:0032355];positive regulation of translation [GO:0045727];response to endoplasmic reticulum stress [GO:0034976];glial cell proliferation [GO:0014009];skeletal muscle contraction [GO:0003009];response…	RNA binding [GO:0003723];translation elongation factor activity [GO:0003746];p53 binding [GO:0002039];actin filament binding [GO:0051015];5S rRNA binding [GO:0008097];GTPase activity [GO:0003924];ribosome binding [GO:0043022];cadherin binding [GO:0045296];protein kinase binding [GO:0019901];-;GTP binding [GO:0005525]	ficolin-1-rich granule lumen [GO:1904813];extracellular region [GO:0005576];cytosol [GO:0005829];secretory granule lumen [GO:0034774];plasma membrane [GO:0005886];extracellular exosome [GO:0070062];nucleus [GO:0005634];synapse [GO:0045202];membrane raft [GO:0045121];-;aggresome [GO:0016235];polysomal ribosome [GO:0042788];cytoplasm [GO:0005737];membrane [GO:0016020];ribonucleoprotein complex [GO:…	translational elongation [GO:0006414];positive regulation of cytoplasmic translation [GO:2000767];cellular response to brain-derived neurotrophic factor stimulus [GO:1990416];response to estradiol [GO:0032355];positive regulation of translation [GO:0045727];response to endoplasmic reticulum stress [GO:0034976];glial cell proliferation [GO:0014009];skeletal muscle contraction [GO:0003009];response…
A0A0G2JIW1	Heat shock 70 kDa protein 1B		HSPA1B	-	ATP binding [GO:0005524];ATPase activity [GO:0016887]	-	-;ATP binding [GO:0005524];ATPase activity [GO:0016887];-
A0A087WVQ6	Clathrin heavy chain	1213	CLTC	intracellular protein transport [GO:0006886];-;vesicle-mediated transport [GO:0016192]	clathrin light chain binding [GO:0032051];structural molecule activity [GO:0005198];-	endosome [GO:0005768];lysosome [GO:0005764];clathrin coat of coated pit [GO:0030132];clathrin coat of trans-Golgi network vesicle [GO:0030130];clathrin complex [GO:0071439];mitotic spindle [GO:0072686];-	intracellular protein transport [GO:0006886];-;vesicle-mediated transport [GO:0016192];clathrin light chain binding [GO:0032051];structural molecule activity [GO:0005198];-;endosome [GO:0005768];lysosome [GO:0005764];clathrin coat of coated pit [GO:0030132];clathrin coat of trans-Golgi network vesicle [GO:0030130];clathrin complex [GO:0071439];mitotic spindle [GO:0072686];-
P07437	Tubulin beta chain	203068	TUBB	cytoskeleton-dependent intracellular transport [GO:0030705];regulation of G2/M transition of mitotic cell cycle [GO:0010389];spindle assembly [GO:0051225];cellular process [GO:0009987];microtubule cytoskeleton organization [GO:0000226];ciliary basal body-plasma membrane docking [GO:0097711];cell division [GO:0051301];G2/M transition of mitotic cell cycle [GO:0000086];mitotic cell cycle [GO:000027…	MHC class I protein binding [GO:0042288];GTPase activating protein binding [GO:0032794];structural molecule activity [GO:0005198];GTPase activity [GO:0003924];structural constituent of cytoskeleton [GO:0005200];protein domain specific binding [GO:0019904];ubiquitin protein ligase binding [GO:0031625];protein-containing complex binding [GO:0044877];-;GTP binding [GO:0005525]	extracellular region [GO:0005576];cytosol [GO:0005829];azurophil granule lumen [GO:0035578];extracellular exosome [GO:0070062];nucleus [GO:0005634];nuclear envelope lumen [GO:0005641];protein-containing complex [GO:0032991];cytoskeleton [GO:0005856];membrane raft [GO:0045121];cytoplasmic ribonucleoprotein granule [GO:0036464];microtubule [GO:0005874];cell body [GO:0044297];cytoplasm [GO:0005737];-	cytoskeleton-dependent intracellular transport [GO:0030705];regulation of G2/M transition of mitotic cell cycle [GO:0010389];spindle assembly [GO:0051225];cellular process [GO:0009987];microtubule cytoskeleton organization [GO:0000226];ciliary basal body-plasma membrane docking [GO:0097711];cell division [GO:0051301];G2/M transition of mitotic cell cycle [GO:0000086];mitotic cell cycle [GO:000027…
P49327	Fatty acid synthase	2194	FASN	neutrophil differentiation [GO:0030223];fatty acid metabolic process [GO:0006631];cellular response to interleukin-4 [GO:0071353];osteoblast differentiation [GO:0001649];regulation of lipid metabolic process [GO:0019216];glandular epithelial cell development [GO:0002068];positive regulation of cellular metabolic process [GO:0031325];fatty acid biosynthetic process [GO:0006633];intracellular recep…	RNA binding [GO:0003723];[acyl-carrier-protein] S-acetyltransferase activity [GO:0004313];3-oxo-pimeloyl-[acp] methyl ester reductase activity [GO:0102132];3-hydroxyoctanoyl-[acyl-carrier-protein] dehydratase activity [GO:0047451];cadherin binding [GO:0045296];(3R)-hydroxymyristoyl-[acyl-carrier-protein] dehydratase activity [GO:0008659];-;identical protein binding [GO:0042802];[acyl-carrier-prot…	glycogen granule [GO:0042587];cytosol [GO:0005829];melanosome [GO:0042470];extracellular exosome [GO:0070062];Golgi apparatus [GO:0005794];plasma membrane [GO:0005886];-;membrane [GO:0016020]	neutrophil differentiation [GO:0030223];fatty acid metabolic process [GO:0006631];cellular response to interleukin-4 [GO:0071353];osteoblast differentiation [GO:0001649];regulation of lipid metabolic process [GO:0019216];glandular epithelial cell development [GO:0002068];positive regulation of cellular metabolic process [GO:0031325];fatty acid biosynthetic process [GO:0006633];intracellular recep…
P78527	DNA-dependent protein kinase catalytic subunit	5591	PRKDC	negative regulation of apoptotic process [GO:0043066];telomere capping [GO:0016233];positive regulation of platelet formation [GO:1905221];cellular response to DNA damage stimulus [GO:0006974];positive regulation of lymphocyte differentiation [GO:0045621];regulation of epithelial cell proliferation [GO:0050678];spleen development [GO:0048536];ectopic germ cell programmed cell death [GO:0035234];B…	protein serine/threonine kinase activity [GO:0004674];RNA binding [GO:0003723];ATP binding [GO:0005524];DNA-dependent protein kinase activity [GO:0004677];U3 snoRNA binding [GO:0034511];double-stranded DNA binding [GO:0003690];protein kinase activity [GO:0004672];protein domain specific binding [GO:0019904];transcription factor binding [GO:0008134];protein serine kinase activity [GO:0106310];prot…	protein-DNA complex [GO:0032993];cytosol [GO:0005829];nonhomologous end joining complex [GO:0070419];nucleus [GO:0005634];protein-containing complex [GO:0032991];transcription regulator complex [GO:0005667];small-subunit processome [GO:0032040];-;nucleoplasm [GO:0005654];chromosome, telomeric region [GO:0000781];nucleolus [GO:0005730];membrane [GO:0016020];DNA-dependent protein kinase-DNA ligase …	negative regulation of apoptotic process [GO:0043066];telomere capping [GO:0016233];positive regulation of platelet formation [GO:1905221];cellular response to DNA damage stimulus [GO:0006974];positive regulation of lymphocyte differentiation [GO:0045621];regulation of epithelial cell proliferation [GO:0050678];spleen development [GO:0048536];ectopic germ cell programmed cell death [GO:0035234];B…
P22314	Ubiquitin-like modifier-activating enzyme 1	7317	UBA1	cellular response to DNA damage stimulus [GO:0006974];protein modification by small protein conjugation [GO:0032446];ubiquitin-dependent protein catabolic process [GO:0006511];protein ubiquitination [GO:0016567];-	ubiquitin activating enzyme activity [GO:0004839];ATP binding [GO:0005524];RNA binding [GO:0003723];-	cytosol [GO:0005829];extracellular exosome [GO:0070062];nucleus [GO:0005634];nucleoplasm [GO:0005654];mitochondrion [GO:0005739];cytoplasm [GO:0005737];-	cellular response to DNA damage stimulus [GO:0006974];protein modification by small protein conjugation [GO:0032446];ubiquitin-dependent protein catabolic process [GO:0006511];protein ubiquitination [GO:0016567];-;ubiquitin activating enzyme activity [GO:0004839];ATP binding [GO:0005524];RNA binding [GO:0003723];-;cytosol [GO:0005829];extracellular exosome [GO:0070062];nucleus [GO:0005634];nucleo…
P06733	Alpha-enolase	2023	ENO1	modulation by symbiont of host process [GO:0044003];canonical glycolysis [GO:0061621];negative regulation of cell growth [GO:0030308];negative regulation of hypoxia-induced intrinsic apoptotic signaling pathway [GO:1903298];negative regulation of transcription, DNA-templated [GO:0045892];response to virus [GO:0009615];negative regulation of transcription by RNA polymerase II [GO:0000122];regulati…	RNA binding [GO:0003723];magnesium ion binding [GO:0000287];GTPase binding [GO:0051020];protein homodimerization activity [GO:0042803];phosphopyruvate hydratase activity [GO:0004634];cadherin binding [GO:0045296];DNA-binding transcription repressor activity, RNA polymerase II-specific [GO:0001227];RNA polymerase II transcription regulatory region sequence-specific DNA binding [GO:0000977];-	M band [GO:0031430];cytosol [GO:0005829];cell cortex region [GO:0099738];plasma membrane [GO:0005886];extracellular exosome [GO:0070062];nucleus [GO:0005634];-;extracellular space [GO:0005615];phosphopyruvate hydratase complex [GO:0000015];cytoplasm [GO:0005737];cell surface [GO:0009986];membrane [GO:0016020]	modulation by symbiont of host process [GO:0044003];canonical glycolysis [GO:0061621];negative regulation of cell growth [GO:0030308];negative regulation of hypoxia-induced intrinsic apoptotic signaling pathway [GO:1903298];negative regulation of transcription, DNA-templated [GO:0045892];response to virus [GO:0009615];negative regulation of transcription by RNA polymerase II [GO:0000122];regulati…
Q9BVA1	Tubulin beta-2B chain	347733	TUBB2B	embryonic brain development [GO:1990403];neuron migration [GO:0001764];microtubule cytoskeleton organization [GO:0000226];positive regulation of axon guidance [GO:1902669];modulation of chemical synaptic transmission [GO:0050804];mitotic cell cycle [GO:0000278];microtubule-based process [GO:0007017];-	protein heterodimerization activity [GO:0046982];GTPase activity [GO:0003924];structural constituent of cytoskeleton [GO:0005200];-;GTP binding [GO:0005525]	nucleus [GO:0005634];Schaffer collateral - CA1 synapse [GO:0098685];microtubule [GO:0005874];microtubule cytoskeleton [GO:0015630];cytoplasm [GO:0005737];-	embryonic brain development [GO:1990403];neuron migration [GO:0001764];microtubule cytoskeleton organization [GO:0000226];positive regulation of axon guidance [GO:1902669];modulation of chemical synaptic transmission [GO:0050804];mitotic cell cycle [GO:0000278];microtubule-based process [GO:0007017];-;protein heterodimerization activity [GO:0046982];GTPase activity [GO:0003924];structural constit…
Q13885	Tubulin beta-2A chain	7280	TUBB2A	neuron migration [GO:0001764];microtubule cytoskeleton organization [GO:0000226];-;mitotic cell cycle [GO:0000278]	structural constituent of cytoskeleton [GO:0005200];GTPase activity [GO:0003924];-;GTP binding [GO:0005525]	extracellular exosome [GO:0070062];nucleus [GO:0005634];extracellular vesicle [GO:1903561];microtubule [GO:0005874];cytoplasm [GO:0005737];-	neuron migration [GO:0001764];microtubule cytoskeleton organization [GO:0000226];-;mitotic cell cycle [GO:0000278];structural constituent of cytoskeleton [GO:0005200];GTPase activity [GO:0003924];-;GTP binding [GO:0005525];extracellular exosome [GO:0070062];nucleus [GO:0005634];extracellular vesicle [GO:1903561];microtubule [GO:0005874];cytoplasm [GO:0005737];-
P04350	Tubulin beta-4A chain	10382	TUBB4A	regulation of G2/M transition of mitotic cell cycle [GO:0010389];microtubule cytoskeleton organization [GO:0000226];ciliary basal body-plasma membrane docking [GO:0097711];negative regulation of microtubule polymerization [GO:0031115];G2/M transition of mitotic cell cycle [GO:0000086];mitotic cell cycle [GO:0000278];-	calcium ion binding [GO:0005509];GTPase activity [GO:0003924];structural constituent of cytoskeleton [GO:0005200];-;GTP binding [GO:0005525]	axoneme [GO:0005930];cytosol [GO:0005829];extracellular exosome [GO:0070062];nucleus [GO:0005634];neuronal cell body [GO:0043025];myelin sheath [GO:0043209];internode region of axon [GO:0033269];microtubule [GO:0005874];cytoplasm [GO:0005737];-	regulation of G2/M transition of mitotic cell cycle [GO:0010389];microtubule cytoskeleton organization [GO:0000226];ciliary basal body-plasma membrane docking [GO:0097711];negative regulation of microtubule polymerization [GO:0031115];G2/M transition of mitotic cell cycle [GO:0000086];mitotic cell cycle [GO:0000278];-;calcium ion binding [GO:0005509];GTPase activity [GO:0003924];structural consti…
P06576	ATP synthase subunit beta, mitochondrial	506	ATP5F1B	lipid metabolic process [GO:0006629];cristae formation [GO:0042407];osteoblast differentiation [GO:0001649];positive regulation of blood vessel endothelial cell migration [GO:0043536];angiogenesis [GO:0001525];cellular response to interleukin-7 [GO:0098761];mitochondrion organization [GO:0007005];proton transmembrane transport [GO:1902600];mitochondrial ATP synthesis coupled proton transport [GO:…	MHC class I protein binding [GO:0042288];ATP binding [GO:0005524];proton-transporting ATPase activity, rotational mechanism [GO:0046961];angiostatin binding [GO:0043532];proton-transporting ATP synthase activity, rotational mechanism [GO:0046933];-	proton-transporting ATP synthase complex, catalytic core F(1) [GO:0045261];mitochondrial matrix [GO:0005759];extracellular exosome [GO:0070062];mitochondrial membrane [GO:0031966];mitochondrial proton-transporting ATP synthase, catalytic core [GO:0005754];nucleus [GO:0005634];plasma membrane [GO:0005886];mitochondrial proton-transporting ATP synthase complex [GO:0005753];-;proton-transporting ATP…	lipid metabolic process [GO:0006629];cristae formation [GO:0042407];osteoblast differentiation [GO:0001649];positive regulation of blood vessel endothelial cell migration [GO:0043536];angiogenesis [GO:0001525];cellular response to interleukin-7 [GO:0098761];mitochondrion organization [GO:0007005];proton transmembrane transport [GO:1902600];mitochondrial ATP synthesis coupled proton transport [GO:…
P11142	Heat shock cognate 71 kDa protein	3312	HSPA8	late endosomal microautophagy [GO:0061738];chaperone-mediated autophagy translocation complex disassembly [GO:1904764];cytokine-mediated signaling pathway [GO:0019221];regulation of protein import [GO:1904589];regulation of mRNA stability [GO:0043488];-;positive regulation by host of viral genome replication [GO:0044829];negative regulation of supramolecular fiber organization [GO:1902904];respon…	ATPase activity [GO:0016887];phosphatidylserine binding [GO:0001786];RNA binding [GO:0003723];protein-macromolecule adaptor activity [GO:0030674];unfolded protein binding [GO:0051082];ATP binding [GO:0005524];protein folding chaperone [GO:0044183];cadherin binding [GO:0045296];G protein-coupled receptor binding [GO:0001664];chaperone binding [GO:0051087];-;heat shock protein binding [GO:0031072];…	presynaptic cytosol [GO:0099523];postsynaptic specialization membrane [GO:0099634];membrane [GO:0016020];photoreceptor ribbon synapse [GO:0098684];-;melanosome [GO:0042470];extracellular exosome [GO:0070062];chaperone complex [GO:0101031];spliceosomal complex [GO:0005681];glycinergic synapse [GO:0098690];extracellular space [GO:0005615];ficolin-1-rich granule lumen [GO:1904813];terminal bouton [G…	late endosomal microautophagy [GO:0061738];chaperone-mediated autophagy translocation complex disassembly [GO:1904764];cytokine-mediated signaling pathway [GO:0019221];regulation of protein import [GO:1904589];regulation of mRNA stability [GO:0043488];-;positive regulation by host of viral genome replication [GO:0044829];negative regulation of supramolecular fiber organization [GO:1902904];respon…
Q99832	T-complex protein 1 subunit eta	10574	CCT7	toxin transport [GO:1901998];binding of sperm to zona pellucida [GO:0007339];positive regulation of telomerase RNA localization to Cajal body [GO:1904874];positive regulation of protein localization to Cajal body [GO:1904871];protein stabilization [GO:0050821];positive regulation of telomere maintenance via telomerase [GO:0032212];positive regulation of establishment of protein localization to te…	identical protein binding [GO:0042802];ATPase activity [GO:0016887];ATP binding [GO:0005524];protein folding chaperone [GO:0044183];unfolded protein binding [GO:0051082];-	cytosol [GO:0005829];extracellular exosome [GO:0070062];chaperonin-containing T-complex [GO:0005832];microtubule [GO:0005874];cell body [GO:0044297];cytoplasm [GO:0005737];-	toxin transport [GO:1901998];binding of sperm to zona pellucida [GO:0007339];positive regulation of telomerase RNA localization to Cajal body [GO:1904874];positive regulation of protein localization to Cajal body [GO:1904871];protein stabilization [GO:0050821];positive regulation of telomere maintenance via telomerase [GO:0032212];positive regulation of establishment of protein localization to te…
P68363	Tubulin alpha-1B chain	10376	TUBA1B	cytoskeleton-dependent intracellular transport [GO:0030705];cellular response to interleukin-4 [GO:0071353];microtubule cytoskeleton organization [GO:0000226];cell division [GO:0051301];mitotic cell cycle [GO:0000278];microtubule-based process [GO:0007017];-	double-stranded RNA binding [GO:0003725];structural molecule activity [GO:0005198];GTPase activity [GO:0003924];structural constituent of cytoskeleton [GO:0005200];ubiquitin protein ligase binding [GO:0031625];-;GTP binding [GO:0005525]	membrane raft [GO:0045121];microtubule [GO:0005874];microtubule cytoskeleton [GO:0015630];cytoplasmic microtubule [GO:0005881];cytoplasm [GO:0005737];-	cytoskeleton-dependent intracellular transport [GO:0030705];cellular response to interleukin-4 [GO:0071353];microtubule cytoskeleton organization [GO:0000226];cell division [GO:0051301];mitotic cell cycle [GO:0000278];microtubule-based process [GO:0007017];-;double-stranded RNA binding [GO:0003725];structural molecule activity [GO:0005198];GTPase activity [GO:0003924];structural constituent of cy…
Q71U36	Tubulin alpha-1A chain	7846	TUBA1A	cytoskeleton-dependent intracellular transport [GO:0030705];regulation of G2/M transition of mitotic cell cycle [GO:0010389];microtubule cytoskeleton organization [GO:0000226];ciliary basal body-plasma membrane docking [GO:0097711];G2/M transition of mitotic cell cycle [GO:0000086];cell division [GO:0051301];mitotic cell cycle [GO:0000278];microtubule-based process [GO:0007017];regulation of syna…	identical protein binding [GO:0042802];structural molecule activity [GO:0005198];GTPase activity [GO:0003924];structural constituent of cytoskeleton [GO:0005200];protein domain specific binding [GO:0019904];-;GTP binding [GO:0005525]	recycling endosome [GO:0055037];cytosol [GO:0005829];extracellular exosome [GO:0070062];nucleus [GO:0005634];neuromuscular junction [GO:0031594];membrane raft [GO:0045121];myelin sheath [GO:0043209];cytoplasmic ribonucleoprotein granule [GO:0036464];microtubule [GO:0005874];microtubule cytoskeleton [GO:0015630];cytoplasmic microtubule [GO:0005881];cytoplasm [GO:0005737];-	cytoskeleton-dependent intracellular transport [GO:0030705];regulation of G2/M transition of mitotic cell cycle [GO:0010389];microtubule cytoskeleton organization [GO:0000226];ciliary basal body-plasma membrane docking [GO:0097711];G2/M transition of mitotic cell cycle [GO:0000086];cell division [GO:0051301];mitotic cell cycle [GO:0000278];microtubule-based process [GO:0007017];regulation of syna…
F5H5D3	Tubulin alpha chain	84790	TUBA1C	microtubule-based process [GO:0007017];-	structural constituent of cytoskeleton [GO:0005200];GTPase activity [GO:0003924];-;GTP binding [GO:0005525]	microtubule [GO:0005874];microtubule cytoskeleton [GO:0015630];cytoplasm [GO:0005737];-	microtubule-based process [GO:0007017];-;structural constituent of cytoskeleton [GO:0005200];GTPase activity [GO:0003924];-;GTP binding [GO:0005525];microtubule [GO:0005874];microtubule cytoskeleton [GO:0015630];cytoplasm [GO:0005737];-
P78371	T-complex protein 1 subunit beta	10576	CCT2	toxin transport [GO:1901998];binding of sperm to zona pellucida [GO:0007339];positive regulation of telomerase RNA localization to Cajal body [GO:1904874];positive regulation of telomerase activity [GO:0051973];scaRNA localization to Cajal body [GO:0090666];positive regulation of protein localization to Cajal body [GO:1904871];protein stabilization [GO:0050821];neutrophil degranulation [GO:004331…	ATPase activity [GO:0016887];ATP binding [GO:0005524];protein folding chaperone [GO:0044183];ubiquitin protein ligase binding [GO:0031625];unfolded protein binding [GO:0051082];-	extracellular region [GO:0005576];cytosol [GO:0005829];azurophil granule lumen [GO:0035578];extracellular exosome [GO:0070062];zona pellucida receptor complex [GO:0002199];chaperonin-containing T-complex [GO:0005832];microtubule [GO:0005874];cell body [GO:0044297];-	toxin transport [GO:1901998];binding of sperm to zona pellucida [GO:0007339];positive regulation of telomerase RNA localization to Cajal body [GO:1904874];positive regulation of telomerase activity [GO:0051973];scaRNA localization to Cajal body [GO:0090666];positive regulation of protein localization to Cajal body [GO:1904871];protein stabilization [GO:0050821];neutrophil degranulation [GO:004331…
P14618	Pyruvate kinase PKM	5315	PKM	cellular response to insulin stimulus [GO:0032869];programmed cell death [GO:0012501];positive regulation of cytoplasmic translation [GO:2000767];liver development [GO:0001889];canonical glycolysis [GO:0061621];response to muscle inactivity [GO:0014870];animal organ regeneration [GO:0031100];positive regulation of sprouting angiogenesis [GO:1903672];pyruvate biosynthetic process [GO:0042866];skel…	identical protein binding [GO:0042802];RNA binding [GO:0003723];pyruvate kinase activity [GO:0004743];magnesium ion binding [GO:0000287];ATP binding [GO:0005524];ADP binding [GO:0043531];kinase activity [GO:0016301];mRNA binding [GO:0003729];thyroid hormone binding [GO:0070324];cadherin binding [GO:0045296];potassium ion binding [GO:0030955];MHC class II protein complex binding [GO:0023026];-	ficolin-1-rich granule lumen [GO:1904813];extracellular region [GO:0005576];collagen-containing extracellular matrix [GO:0062023];cytosol [GO:0005829];secretory granule lumen [GO:0034774];extracellular exosome [GO:0070062];nucleus [GO:0005634];extracellular vesicle [GO:1903561];pyruvate kinase complex [GO:1902912];vesicle [GO:0031982];mitochondrion [GO:0005739];cilium [GO:0005929];rough endoplasm…	cellular response to insulin stimulus [GO:0032869];programmed cell death [GO:0012501];positive regulation of cytoplasmic translation [GO:2000767];liver development [GO:0001889];canonical glycolysis [GO:0061621];response to muscle inactivity [GO:0014870];animal organ regeneration [GO:0031100];positive regulation of sprouting angiogenesis [GO:1903672];pyruvate biosynthetic process [GO:0042866];skel…
P50991	T-complex protein 1 subunit delta	10575	CCT4	toxin transport [GO:1901998];binding of sperm to zona pellucida [GO:0007339];positive regulation of telomerase RNA localization to Cajal body [GO:1904874];positive regulation of telomerase activity [GO:0051973];scaRNA localization to Cajal body [GO:0090666];positive regulation of protein localization to Cajal body [GO:1904871];protein stabilization [GO:0050821];positive regulation of telomere mai…	RNA binding [GO:0003723];ATPase activity [GO:0016887];ATP binding [GO:0005524];protein folding chaperone [GO:0044183];unfolded protein binding [GO:0051082];-	centrosome [GO:0005813];cytosol [GO:0005829];melanosome [GO:0042470];extracellular exosome [GO:0070062];zona pellucida receptor complex [GO:0002199];chaperonin-containing T-complex [GO:0005832];cell projection [GO:0042995];microtubule [GO:0005874];nucleoplasm [GO:0005654];cell body [GO:0044297];-	toxin transport [GO:1901998];binding of sperm to zona pellucida [GO:0007339];positive regulation of telomerase RNA localization to Cajal body [GO:1904874];positive regulation of telomerase activity [GO:0051973];scaRNA localization to Cajal body [GO:0090666];positive regulation of protein localization to Cajal body [GO:1904871];protein stabilization [GO:0050821];positive regulation of telomere mai…
Q13509	Tubulin beta-3 chain	10381	TUBB3	microtubule cytoskeleton organization [GO:0000226];dorsal root ganglion development [GO:1990791];mitotic cell cycle [GO:0000278];axon guidance [GO:0007411];-	GTPase activity [GO:0003924];netrin receptor binding [GO:1990890];structural constituent of cytoskeleton [GO:0005200];-;GTP binding [GO:0005525]	dendrite [GO:0030425];filopodium [GO:0030175];extracellular exosome [GO:0070062];lamellipodium [GO:0030027];nucleus [GO:0005634];growth cone [GO:0030426];microtubule [GO:0005874];axon [GO:0030424];cytoplasm [GO:0005737];-	microtubule cytoskeleton organization [GO:0000226];dorsal root ganglion development [GO:1990791];mitotic cell cycle [GO:0000278];axon guidance [GO:0007411];-;GTPase activity [GO:0003924];netrin receptor binding [GO:1990890];structural constituent of cytoskeleton [GO:0005200];-;GTP binding [GO:0005525];dendrite [GO:0030425];filopodium [GO:0030175];extracellular exosome [GO:0070062];lamellipodium […
P12277	Creatine kinase B-type	1152	CKB	cerebellum development [GO:0021549];cellular chloride ion homeostasis [GO:0030644];phosphocreatine biosynthetic process [GO:0046314];substantia nigra development [GO:0021762];creatine metabolic process [GO:0006600];-	ATP binding [GO:0005524];kinase activity [GO:0016301];ubiquitin protein ligase binding [GO:0031625];creatine kinase activity [GO:0004111];-	dendrite [GO:0030425];cytosol [GO:0005829];extracellular exosome [GO:0070062];nucleus [GO:0005634];neuronal cell body [GO:0043025];extracellular space [GO:0005615];-	cerebellum development [GO:0021549];cellular chloride ion homeostasis [GO:0030644];phosphocreatine biosynthetic process [GO:0046314];substantia nigra development [GO:0021762];creatine metabolic process [GO:0006600];-;ATP binding [GO:0005524];kinase activity [GO:0016301];ubiquitin protein ligase binding [GO:0031625];creatine kinase activity [GO:0004111];-;dendrite [GO:0030425];cytosol [GO:0005829]…
Q08211	ATP-dependent RNA helicase A	1660	DHX9	DNA replication [GO:0006260];regulation of mRNA processing [GO:0050684];regulation of defense response to virus by host [GO:0050691];positive regulation of interleukin-18 production [GO:0032741];inflammatory response [GO:0006954];regulation of cytoplasmic translation [GO:2000765];cellular response to tumor necrosis factor [GO:0071356];positive regulation of inflammatory response [GO:0050729];posi…	RISC complex binding [GO:1905172];ATPase activity [GO:0016887];RNA binding [GO:0003723];siRNA binding [GO:0035197];RNA stem-loop binding [GO:0035613];metal ion binding [GO:0046872];RNA polymerase II transcription factor binding [GO:0001085];regulatory region RNA binding [GO:0001069];RNA polymerase II complex binding [GO:0000993];-;DNA helicase activity [GO:0003678];double-stranded RNA binding [GO…	cytoplasmic ribonucleoprotein granule [GO:0036464];CRD-mediated mRNA stability complex [GO:0070937];membrane [GO:0016020];-;centrosome [GO:0005813];protein-containing complex [GO:0032991];perichromatin fibrils [GO:0005726];RISC complex [GO:0016442];nuclear stress granule [GO:0097165];nucleoplasm [GO:0005654];nucleolus [GO:0005730];cytoplasm [GO:0005737];ribonucleoprotein complex [GO:1990904];acti…	DNA replication [GO:0006260];regulation of mRNA processing [GO:0050684];regulation of defense response to virus by host [GO:0050691];positive regulation of interleukin-18 production [GO:0032741];inflammatory response [GO:0006954];regulation of cytoplasmic translation [GO:2000765];cellular response to tumor necrosis factor [GO:0071356];positive regulation of inflammatory response [GO:0050729];posi…
P17987	T-complex protein 1 subunit alpha	6950	TCP1	toxin transport [GO:1901998];translocation of peptides or proteins into host cell cytoplasm [GO:0044053];binding of sperm to zona pellucida [GO:0007339];regulation of macrophage apoptotic process [GO:2000109];tubulin complex assembly [GO:0007021];positive regulation of telomerase RNA localization to Cajal body [GO:1904874];positive regulation of telomerase activity [GO:0051973];scaRNA localizatio…	RNA binding [GO:0003723];ATPase activity [GO:0016887];ATP binding [GO:0005524];protein folding chaperone [GO:0044183];ubiquitin protein ligase binding [GO:0031625];unfolded protein binding [GO:0051082];-	centrosome [GO:0005813];cytosol [GO:0005829];Golgi apparatus [GO:0005794];extracellular exosome [GO:0070062];zona pellucida receptor complex [GO:0002199];heterochromatin [GO:0000792];pericentriolar material [GO:0000242];chaperonin-containing T-complex [GO:0005832];microtubule [GO:0005874];cell body [GO:0044297];acrosomal vesicle [GO:0001669];-	toxin transport [GO:1901998];translocation of peptides or proteins into host cell cytoplasm [GO:0044053];binding of sperm to zona pellucida [GO:0007339];regulation of macrophage apoptotic process [GO:2000109];tubulin complex assembly [GO:0007021];positive regulation of telomerase RNA localization to Cajal body [GO:1904874];positive regulation of telomerase activity [GO:0051973];scaRNA localizatio…
P08670	Vimentin	7431	VIM	Bergmann glial cell differentiation [GO:0060020];regulation of mRNA stability [GO:0043488];SMAD protein signal transduction [GO:0060395];muscle filament sliding [GO:0030049];cellular response to lipopolysaccharide [GO:0071222];cytokine-mediated signaling pathway [GO:0019221];lens fiber cell development [GO:0070307];positive regulation of translation [GO:0045727];astrocyte development [GO:0014002]…	identical protein binding [GO:0042802];double-stranded RNA binding [GO:0003725];structural constituent of eye lens [GO:0005212];structural constituent of cytoskeleton [GO:0005200];keratin filament binding [GO:1990254];protein domain specific binding [GO:0019904];scaffold protein binding [GO:0097110];-	phagocytic vesicle [GO:0045335];focal adhesion [GO:0005925];cytosol [GO:0005829];ribonucleoprotein complex [GO:1990904];plasma membrane [GO:0005886];extracellular exosome [GO:0070062];intermediate filament cytoskeleton [GO:0045111];polysome [GO:0005844];neuron projection [GO:0043005];cytoskeleton [GO:0005856];nuclear matrix [GO:0016363];cell leading edge [GO:0031252];-;intermediate filament [GO:0…	Bergmann glial cell differentiation [GO:0060020];regulation of mRNA stability [GO:0043488];SMAD protein signal transduction [GO:0060395];muscle filament sliding [GO:0030049];cellular response to lipopolysaccharide [GO:0071222];cytokine-mediated signaling pathway [GO:0019221];lens fiber cell development [GO:0070307];positive regulation of translation [GO:0045727];astrocyte development [GO:0014002]…
P55060	Exportin-2	1434	CSE1L	protein import into nucleus [GO:0006606];-;protein export from nucleus [GO:0006611]	small GTPase binding [GO:0031267];-;nuclear export signal receptor activity [GO:0005049]	cytosol [GO:0005829];extracellular exosome [GO:0070062];nucleus [GO:0005634];-;nucleoplasm [GO:0005654];nuclear envelope [GO:0005635];cytoplasm [GO:0005737];membrane [GO:0016020]	protein import into nucleus [GO:0006606];-;protein export from nucleus [GO:0006611];small GTPase binding [GO:0031267];-;nuclear export signal receptor activity [GO:0005049];cytosol [GO:0005829];extracellular exosome [GO:0070062];nucleus [GO:0005634];-;nucleoplasm [GO:0005654];nuclear envelope [GO:0005635];cytoplasm [GO:0005737];membrane [GO:0016020]
P04406	Glyceraldehyde-3-phosphate dehydrogenase	2597	GAPDH	glycolytic process [GO:0006096];peptidyl-cysteine S-trans-nitrosylation [GO:0035606];negative regulation of translation [GO:0017148];canonical glycolysis [GO:0061621];positive regulation of cytokine production [GO:0001819];microtubule cytoskeleton organization [GO:0000226];regulation of macroautophagy [GO:0016241];killing by host of symbiont cells [GO:0051873];defense response to fungus [GO:00508…	identical protein binding [GO:0042802];aspartic-type endopeptidase inhibitor activity [GO:0019828];NAD binding [GO:0051287];glyceraldehyde-3-phosphate dehydrogenase (NAD+) (phosphorylating) activity [GO:0004365];NADP binding [GO:0050661];disordered domain specific binding [GO:0097718];peptidyl-cysteine S-nitrosylase activity [GO:0035605];-;microtubule binding [GO:0008017]	cytosol [GO:0005829];plasma membrane [GO:0005886];extracellular exosome [GO:0070062];nucleus [GO:0005634];GAIT complex [GO:0097452];nuclear membrane [GO:0031965];intracellular membrane-bounded organelle [GO:0043231];perinuclear region of cytoplasm [GO:0048471];lipid droplet [GO:0005811];vesicle [GO:0031982];-;microtubule cytoskeleton [GO:0015630];cytoplasm [GO:0005737];membrane [GO:0016020];ribon…	glycolytic process [GO:0006096];peptidyl-cysteine S-trans-nitrosylation [GO:0035606];negative regulation of translation [GO:0017148];canonical glycolysis [GO:0061621];positive regulation of cytokine production [GO:0001819];microtubule cytoskeleton organization [GO:0000226];regulation of macroautophagy [GO:0016241];killing by host of symbiont cells [GO:0051873];defense response to fungus [GO:00508…
H6VRF8	Cytokeratin-1		KRT1	-	-	keratin filament [GO:0045095];plasma membrane [GO:0005886]	-;-;keratin filament [GO:0045095];plasma membrane [GO:0005886]
P22626	Heterogeneous nuclear ribonucleoproteins A2/B1	3181	HNRNPA2B1	positive regulation of telomerase RNA reverse transcriptase activity [GO:1905663];G-quadruplex DNA unwinding [GO:0044806];miRNA transport [GO:1990428];primary miRNA processing [GO:0031053];mRNA processing [GO:0006397];negative regulation of mRNA splicing, via spliceosome [GO:0048025];RNA transport [GO:0050658];interleukin-12-mediated signaling pathway [GO:0035722];negative regulation of transcrip…	identical protein binding [GO:0042802];N6-methyladenosine-containing RNA binding [GO:1990247];G-rich strand telomeric DNA binding [GO:0098505];pre-mRNA intronic binding [GO:0097157];RNA binding [GO:0003723];single-stranded telomeric DNA binding [GO:0043047];miRNA binding [GO:0035198];mRNA 3'-UTR binding [GO:0003730];-	extracellular exosome [GO:0070062];nucleus [GO:0005634];nuclear matrix [GO:0016363];spliceosomal complex [GO:0005681];-;nucleoplasm [GO:0005654];chromosome, telomeric region [GO:0000781];Cajal body [GO:0015030];catalytic step 2 spliceosome [GO:0071013];cytoplasm [GO:0005737];membrane [GO:0016020];ribonucleoprotein complex [GO:1990904]	positive regulation of telomerase RNA reverse transcriptase activity [GO:1905663];G-quadruplex DNA unwinding [GO:0044806];miRNA transport [GO:1990428];primary miRNA processing [GO:0031053];mRNA processing [GO:0006397];negative regulation of mRNA splicing, via spliceosome [GO:0048025];RNA transport [GO:0050658];interleukin-12-mediated signaling pathway [GO:0035722];negative regulation of transcrip…
O43707	Alpha-actinin-4	81	ACTN4	positive regulation of cellular component movement [GO:0051272];retinoic acid receptor signaling pathway [GO:0048384];positive regulation of cell migration [GO:0030335];response to hypoxia [GO:0001666];positive regulation of sodium [GO:0032417];positive regulation of NIK/NF-kappaB signaling [GO:1901224];protein transport [GO:0015031];tumor necrosis factor-mediated signaling pathway [GO:0033209];v…	calcium ion binding [GO:0005509];transcription coactivator activity [GO:0003713];RNA binding [GO:0003723];integrin binding [GO:0005178];actin filament binding [GO:0051015];protein N-terminus binding [GO:0047485];retinoic acid receptor binding [GO:0042974];protein homodimerization activity [GO:0042803];nucleoside binding [GO:0001882];ion channel binding [GO:0044325];RNA polymerase II transcription…	extracellular region [GO:0005576];focal adhesion [GO:0005925];pseudopodium [GO:0031143];cytosol [GO:0005829];extracellular exosome [GO:0070062];nucleus [GO:0005634];stress fiber [GO:0001725];nuclear body [GO:0016604];protein-containing complex [GO:0032991];neuron projection [GO:0043005];perinuclear region of cytoplasm [GO:0048471];extracellular space [GO:0005615];platelet alpha granule lumen [GO:…	positive regulation of cellular component movement [GO:0051272];retinoic acid receptor signaling pathway [GO:0048384];positive regulation of cell migration [GO:0030335];response to hypoxia [GO:0001666];positive regulation of sodium [GO:0032417];positive regulation of NIK/NF-kappaB signaling [GO:1901224];protein transport [GO:0015031];tumor necrosis factor-mediated signaling pathway [GO:0033209];v…
Q9Y490	Talin-1	7094	TLN1	cell-substrate junction assembly [GO:0007044];platelet degranulation [GO:0002576];cortical actin cytoskeleton organization [GO:0030866];cell-cell junction assembly [GO:0007043];integrin activation [GO:0033622];viral process [GO:0016032];cell-cell adhesion [GO:0098609];muscle contraction [GO:0006936];IRE1-mediated unfolded protein response [GO:0036498];platelet aggregation [GO:0070527];integrin-me…	integrin binding [GO:0005178];phosphatidylserine binding [GO:0001786];phosphatidylinositol binding [GO:0035091];actin filament binding [GO:0051015];structural constituent of cytoskeleton [GO:0005200];cadherin binding [GO:0045296];vinculin binding [GO:0017166];LIM domain binding [GO:0030274];-	extracellular region [GO:0005576];focal adhesion [GO:0005925];ruffle membrane [GO:0032587];cytosol [GO:0005829];plasma membrane [GO:0005886];extracellular exosome [GO:0070062];ruffle [GO:0001726];adherens junction [GO:0005912];cytoskeleton [GO:0005856];-;cell surface [GO:0009986]	cell-substrate junction assembly [GO:0007044];platelet degranulation [GO:0002576];cortical actin cytoskeleton organization [GO:0030866];cell-cell junction assembly [GO:0007043];integrin activation [GO:0033622];viral process [GO:0016032];cell-cell adhesion [GO:0098609];muscle contraction [GO:0006936];IRE1-mediated unfolded protein response [GO:0036498];platelet aggregation [GO:0070527];integrin-me…
A0A087X0X3	Heterogeneous nuclear ribonucleoprotein M		HNRNPM	mRNA splicing, via spliceosome [GO:0000398];-	RNA binding [GO:0003723];-	nucleoplasm [GO:0005654];-	mRNA splicing, via spliceosome [GO:0000398];-;RNA binding [GO:0003723];-;nucleoplasm [GO:0005654];-
P25705	ATP synthase subunit alpha, mitochondrial	498	ATP5F1A	lipid metabolic process [GO:0006629];cristae formation [GO:0042407];negative regulation of endothelial cell proliferation [GO:0001937];positive regulation of blood vessel endothelial cell migration [GO:0043536];mitochondrial ATP synthesis coupled proton transport [GO:0042776];ATP synthesis coupled proton transport [GO:0015986];ATP biosynthetic process [GO:0006754];-	RNA binding [GO:0003723];MHC class I protein binding [GO:0042288];ATP binding [GO:0005524];ADP binding [GO:0043531];angiostatin binding [GO:0043532];proton-transporting ATP synthase activity, rotational mechanism [GO:0046933];-	proton-transporting ATP synthase complex, catalytic core F(1) [GO:0045261];mitochondrial matrix [GO:0005759];extracellular exosome [GO:0070062];plasma membrane [GO:0005886];mitochondrial inner membrane [GO:0005743];mitochondrial proton-transporting ATP synthase complex [GO:0005753];-;proton-transporting ATP synthase complex [GO:0045259];mitochondrion [GO:0005739];membrane [GO:0016020]	lipid metabolic process [GO:0006629];cristae formation [GO:0042407];negative regulation of endothelial cell proliferation [GO:0001937];positive regulation of blood vessel endothelial cell migration [GO:0043536];mitochondrial ATP synthesis coupled proton transport [GO:0042776];ATP synthesis coupled proton transport [GO:0015986];ATP biosynthetic process [GO:0006754];-;RNA binding [GO:0003723];MHC c…
B3KM80	Nucleolin	4691	NCL	-	RNA binding [GO:0003723];-;DNA binding [GO:0003677]	nucleolus [GO:0005730];cytoplasm [GO:0005737];-	-;RNA binding [GO:0003723];-;DNA binding [GO:0003677];nucleolus [GO:0005730];cytoplasm [GO:0005737];-
P42704	Leucine-rich PPR motif-containing protein, mitochondrial	10128	LRPPRC	negative regulation of mitochondrial RNA catabolic process [GO:0000961];mitochondrion transport along microtubule [GO:0047497];regulation of mitochondrial translation [GO:0070129];mRNA transport [GO:0051028];-	RNA binding [GO:0003723];single-stranded DNA binding [GO:0003697];ubiquitin protein ligase binding [GO:0031625];beta-tubulin binding [GO:0048487];-;microtubule binding [GO:0008017]	nuclear outer membrane [GO:0005640];nucleus [GO:0005634];cytoskeleton [GO:0005856];condensed nuclear chromosome [GO:0000794];perinuclear region of cytoplasm [GO:0048471];nuclear inner membrane [GO:0005637];-;nucleoplasm [GO:0005654];microtubule [GO:0005874];mitochondrion [GO:0005739];mitochondrial nucleoid [GO:0042645];membrane [GO:0016020];ribonucleoprotein complex [GO:1990904]	negative regulation of mitochondrial RNA catabolic process [GO:0000961];mitochondrion transport along microtubule [GO:0047497];regulation of mitochondrial translation [GO:0070129];mRNA transport [GO:0051028];-;RNA binding [GO:0003723];single-stranded DNA binding [GO:0003697];ubiquitin protein ligase binding [GO:0031625];beta-tubulin binding [GO:0048487];-;microtubule binding [GO:0008017];nuclear …
O00410	Importin-5	3843	IPO5	positive regulation of protein import into nucleus [GO:0042307];cellular response to amino acid stimulus [GO:0071230];negative regulation of cyclin-dependent protein serine/threonine kinase activity [GO:0045736];protein import into nucleus [GO:0006606];ribosomal protein import into nucleus [GO:0006610];viral process [GO:0016032];NLS-bearing protein import into nucleus [GO:0006607];-	RNA binding [GO:0003723];GTPase inhibitor activity [GO:0005095];nuclear import signal receptor activity [GO:0061608];small GTPase binding [GO:0031267];nuclear localization sequence binding [GO:0008139];-	nucleus [GO:0005634];nuclear pore [GO:0005643];cytoplasm [GO:0005737];-;nucleolus [GO:0005730];membrane [GO:0016020]	positive regulation of protein import into nucleus [GO:0042307];cellular response to amino acid stimulus [GO:0071230];negative regulation of cyclin-dependent protein serine/threonine kinase activity [GO:0045736];protein import into nucleus [GO:0006606];ribosomal protein import into nucleus [GO:0006610];viral process [GO:0016032];NLS-bearing protein import into nucleus [GO:0006607];-;RNA binding […
P11021	Endoplasmic reticulum chaperone BiP	3309	HSPA5	cellular response to nerve growth factor stimulus [GO:1990090];negative regulation of apoptotic process [GO:0043066];positive regulation of cell migration [GO:0030335];cellular response to interleukin-4 [GO:0071353];endoplasmic reticulum unfolded protein response [GO:0030968];PERK-mediated unfolded protein response [GO:0036499];negative regulation of protein-containing complex assembly [GO:003133…	calcium ion binding [GO:0005509];ATPase activity [GO:0016887];ATP binding [GO:0005524];protein domain specific binding [GO:0019904];protein folding chaperone [GO:0044183];ribosome binding [GO:0043022];cadherin binding [GO:0045296];heat shock protein binding [GO:0031072];ubiquitin protein ligase binding [GO:0031625];chaperone binding [GO:0051087];misfolded protein binding [GO:0051787];unfolded pro…	mitochondrion [GO:0005739];midbody [GO:0030496];membrane [GO:0016020];-;endoplasmic reticulum [GO:0005783];melanosome [GO:0042470];extracellular exosome [GO:0070062];endoplasmic reticulum chaperone complex [GO:0034663];protein-containing complex [GO:0032991];intracellular membrane-bounded organelle [GO:0043231];smooth endoplasmic reticulum [GO:0005790];focal adhesion [GO:0005925];endoplasmic reti…	cellular response to nerve growth factor stimulus [GO:1990090];negative regulation of apoptotic process [GO:0043066];positive regulation of cell migration [GO:0030335];cellular response to interleukin-4 [GO:0071353];endoplasmic reticulum unfolded protein response [GO:0030968];PERK-mediated unfolded protein response [GO:0036499];negative regulation of protein-containing complex assembly [GO:003133…
P13645	Keratin, type I cytoskeletal 10	3858	KRT10	positive regulation of epidermis development [GO:0045684];peptide cross-linking [GO:0018149];protein heterotetramerization [GO:0051290];cornification [GO:0070268];keratinocyte differentiation [GO:0030216];-;keratinization [GO:0031424]	structural constituent of skin epidermis [GO:0030280];protein heterodimerization activity [GO:0046982];-	cytosol [GO:0005829];cornified envelope [GO:0001533];extracellular exosome [GO:0070062];nucleus [GO:0005634];-;extracellular space [GO:0005615];intermediate filament [GO:0005882];cytoplasm [GO:0005737];cell surface [GO:0009986];membrane [GO:0016020]	positive regulation of epidermis development [GO:0045684];peptide cross-linking [GO:0018149];protein heterotetramerization [GO:0051290];cornification [GO:0070268];keratinocyte differentiation [GO:0030216];-;keratinization [GO:0031424];structural constituent of skin epidermis [GO:0030280];protein heterodimerization activity [GO:0046982];-;cytosol [GO:0005829];cornified envelope [GO:0001533];extrac…
P35527	Keratin, type I cytoskeletal 9	3857	KRT9	skin development [GO:0043588];epidermis development [GO:0008544];intermediate filament organization [GO:0045109];spermatogenesis [GO:0007283];cornification [GO:0070268];-;keratinization [GO:0031424]	structural constituent of cytoskeleton [GO:0005200];-	cytosol [GO:0005829];extracellular exosome [GO:0070062];nucleus [GO:0005634];-;extracellular space [GO:0005615];intermediate filament [GO:0005882];membrane [GO:0016020]	skin development [GO:0043588];epidermis development [GO:0008544];intermediate filament organization [GO:0045109];spermatogenesis [GO:0007283];cornification [GO:0070268];-;keratinization [GO:0031424];structural constituent of cytoskeleton [GO:0005200];-;cytosol [GO:0005829];extracellular exosome [GO:0070062];nucleus [GO:0005634];-;extracellular space [GO:0005615];intermediate filament [GO:0005882]…
Q14974	Importin subunit beta-1	3837	KPNB1	apoptotic DNA fragmentation [GO:0006309];establishment of mitotic spindle localization [GO:0040001];mitotic chromosome movement towards spindle pole [GO:0007079];NLS-bearing protein import into nucleus [GO:0006607];intracellular transport of virus [GO:0075733];astral microtubule organization [GO:0030953];mitotic metaphase plate congression [GO:0007080];protein import into nucleus [GO:0006606];neu…	RNA binding [GO:0003723];nuclear import signal receptor activity [GO:0061608];small GTPase binding [GO:0031267];zinc ion binding [GO:0008270];protein domain specific binding [GO:0019904];nuclear localization sequence binding [GO:0008139];-;enzyme binding [GO:0019899]	ficolin-1-rich granule lumen [GO:1904813];endoplasmic reticulum tubular network [GO:0071782];extracellular region [GO:0005576];specific granule lumen [GO:0035580];cytosol [GO:0005829];cytoplasmic stress granule [GO:0010494];host cell [GO:0043657];extracellular exosome [GO:0070062];nucleus [GO:0005634];nuclear membrane [GO:0031965];nuclear pore [GO:0005643];-;nucleoplasm [GO:0005654];nuclear envel…	apoptotic DNA fragmentation [GO:0006309];establishment of mitotic spindle localization [GO:0040001];mitotic chromosome movement towards spindle pole [GO:0007079];NLS-bearing protein import into nucleus [GO:0006607];intracellular transport of virus [GO:0075733];astral microtubule organization [GO:0030953];mitotic metaphase plate congression [GO:0007080];protein import into nucleus [GO:0006606];neu…
Q92945	Far upstream element-binding protein 2	8570	KHSRP	regulation of gene expression [GO:0010468];RNA splicing [GO:0008380];regulation of mRNA stability [GO:0043488];cellular response to cytokine stimulus [GO:0071345];negative regulation of nitric oxide biosynthetic process [GO:0045019];regulation of transcription, DNA-templated [GO:0006355];mRNA transport [GO:0051028];mRNA processing [GO:0006397];negative regulation of low-density lipoprotein partic…	RNA binding [GO:0003723];mRNA 3'-UTR AU-rich region binding [GO:0035925];mRNA binding [GO:0003729];DNA binding [GO:0003677];-	cytosol [GO:0005829];nucleus [GO:0005634];-;nucleoplasm [GO:0005654];cytoplasm [GO:0005737];membrane [GO:0016020]	regulation of gene expression [GO:0010468];RNA splicing [GO:0008380];regulation of mRNA stability [GO:0043488];cellular response to cytokine stimulus [GO:0071345];negative regulation of nitric oxide biosynthetic process [GO:0045019];regulation of transcription, DNA-templated [GO:0006355];mRNA transport [GO:0051028];mRNA processing [GO:0006397];negative regulation of low-density lipoprotein partic…
P53396	ATP-citrate synthase	47	ACLY	lipid biosynthetic process [GO:0008610];acetyl-CoA biosynthetic process [GO:0006085];citrate metabolic process [GO:0006101];coenzyme A metabolic process [GO:0015936];positive regulation of cellular metabolic process [GO:0031325];fatty acid biosynthetic process [GO:0006633];neutrophil degranulation [GO:0043312];cholesterol biosynthetic process [GO:0006695];oxaloacetate metabolic process [GO:000610…	ATP binding [GO:0005524];ATP citrate synthase activity [GO:0003878];metal ion binding [GO:0046872];-	ficolin-1-rich granule lumen [GO:1904813];extracellular region [GO:0005576];cytosol [GO:0005829];azurophil granule lumen [GO:0035578];plasma membrane [GO:0005886];extracellular exosome [GO:0070062];-;nucleoplasm [GO:0005654];membrane [GO:0016020]	lipid biosynthetic process [GO:0008610];acetyl-CoA biosynthetic process [GO:0006085];citrate metabolic process [GO:0006101];coenzyme A metabolic process [GO:0015936];positive regulation of cellular metabolic process [GO:0031325];fatty acid biosynthetic process [GO:0006633];neutrophil degranulation [GO:0043312];cholesterol biosynthetic process [GO:0006695];oxaloacetate metabolic process [GO:000610…
P04075	Fructose-bisphosphate aldolase A	226	ALDOA	regulation of cell shape [GO:0008360];binding of sperm to zona pellucida [GO:0007339];canonical glycolysis [GO:0061621];platelet degranulation [GO:0002576];protein homotetramerization [GO:0051289];striated muscle contraction [GO:0006941];fructose 1,6-bisphosphate metabolic process [GO:0030388];fructose metabolic process [GO:0006000];gluconeogenesis [GO:0006094];neutrophil degranulation [GO:004331…	identical protein binding [GO:0042802];RNA binding [GO:0003723];tubulin binding [GO:0015631];cytoskeletal protein binding [GO:0008092];fructose binding [GO:0070061];cadherin binding [GO:0045296];fructose-bisphosphate aldolase activity [GO:0004332];actin binding [GO:0003779];-	actin cytoskeleton [GO:0015629];extracellular region [GO:0005576];ficolin-1-rich granule lumen [GO:1904813];M band [GO:0031430];cytosol [GO:0005829];secretory granule lumen [GO:0034774];extracellular exosome [GO:0070062];nucleus [GO:0005634];I band [GO:0031674];sperm head [GO:0061827];tertiary granule lumen [GO:1904724];-;extracellular space [GO:0005615];platelet alpha granule lumen [GO:0031093];…	regulation of cell shape [GO:0008360];binding of sperm to zona pellucida [GO:0007339];canonical glycolysis [GO:0061621];platelet degranulation [GO:0002576];protein homotetramerization [GO:0051289];striated muscle contraction [GO:0006941];fructose 1,6-bisphosphate metabolic process [GO:0030388];fructose metabolic process [GO:0006000];gluconeogenesis [GO:0006094];neutrophil degranulation [GO:004331…
P35908	Keratin, type II cytoskeletal 2 epidermal	3849	KRT2	epidermis development [GO:0008544];positive regulation of epidermis development [GO:0045684];keratinocyte migration [GO:0051546];keratinocyte development [GO:0003334];intermediate filament organization [GO:0045109];peptide cross-linking [GO:0018149];cornification [GO:0070268];keratinocyte activation [GO:0032980];keratinocyte proliferation [GO:0043616];-;keratinization [GO:0031424]	structural constituent of skin epidermis [GO:0030280];structural constituent of cytoskeleton [GO:0005200];cytoskeletal protein binding [GO:0008092];-	cytosol [GO:0005829];cornified envelope [GO:0001533];extracellular exosome [GO:0070062];nucleus [GO:0005634];-;extracellular space [GO:0005615];intermediate filament [GO:0005882];keratin filament [GO:0045095];membrane [GO:0016020]	epidermis development [GO:0008544];positive regulation of epidermis development [GO:0045684];keratinocyte migration [GO:0051546];keratinocyte development [GO:0003334];intermediate filament organization [GO:0045109];peptide cross-linking [GO:0018149];cornification [GO:0070268];keratinocyte activation [GO:0032980];keratinocyte proliferation [GO:0043616];-;keratinization [GO:0031424];structural cons…
P12956	X-ray repair cross-complementing protein 6	2547	XRCC6	cellular hyperosmotic salinity response [GO:0071475];positive regulation of transcription, DNA-templated [GO:0045893];establishment of integrated proviral latency [GO:0075713];positive regulation of lymphocyte differentiation [GO:0045621];DNA recombination [GO:0006310];-;telomere maintenance [GO:0000723];brain development [GO:0007420];cellular response to gamma radiation [GO:0071480];positive reg…	DNA helicase activity [GO:0003678];damaged DNA binding [GO:0003684];protein C-terminus binding [GO:0008022];RNA binding [GO:0003723];telomeric DNA binding [GO:0042162];transcription regulatory region sequence-specific DNA binding [GO:0000976];ATP binding [GO:0005524];5'-deoxyribose-5-phosphate lyase activity [GO:0051575];cyclin binding [GO:0030332];double-stranded DNA binding [GO:0003690];DNA bin…	ficolin-1-rich granule lumen [GO:1904813];extracellular region [GO:0005576];Ku70 [GO:0043564];protein-DNA complex [GO:0032993];cytosol [GO:0005829];secretory granule lumen [GO:0034774];nonhomologous end joining complex [GO:0070419];nucleus [GO:0005634];protein-containing complex [GO:0032991];transcription regulator complex [GO:0005667];nuclear telomere cap complex [GO:0000783];-;nucleoplasm [GO:0…	cellular hyperosmotic salinity response [GO:0071475];positive regulation of transcription, DNA-templated [GO:0045893];establishment of integrated proviral latency [GO:0075713];positive regulation of lymphocyte differentiation [GO:0045621];DNA recombination [GO:0006310];-;telomere maintenance [GO:0000723];brain development [GO:0007420];cellular response to gamma radiation [GO:0071480];positive reg…
B4DY09	Interleukin enhancer-binding factor 2	3608	ILF2	-	-	nucleoplasm [GO:0005654]	-;-;nucleoplasm [GO:0005654]
Q6P2Q9	Pre-mRNA-processing-splicing factor 8	10594	PRPF8	RNA splicing [GO:0008380];spliceosomal tri-snRNP complex assembly [GO:0000244];cellular response to lipopolysaccharide [GO:0071222];cellular response to tumor necrosis factor [GO:0071356];mRNA processing [GO:0006397];RNA splicing, via transesterification reactions [GO:0000375];-;mRNA splicing, via spliceosome [GO:0000398]	pre-mRNA intronic binding [GO:0097157];U6 snRNA binding [GO:0017070];U1 snRNA binding [GO:0030619];RNA binding [GO:0003723];K63-linked polyubiquitin modification-dependent protein binding [GO:0070530];U2 snRNA binding [GO:0030620];isopeptidase activity [GO:0070122];-;U5 snRNA binding [GO:0030623]	U2-type catalytic step 2 spliceosome [GO:0071007];U2-type catalytic step 1 spliceosome [GO:0071006];U2-type precatalytic spliceosome [GO:0071005];U4/U6 x U5 tri-snRNP complex [GO:0046540];nucleus [GO:0005634];U5 snRNP [GO:0005682];-;nucleoplasm [GO:0005654];catalytic step 2 spliceosome [GO:0071013];nuclear speck [GO:0016607];membrane [GO:0016020]	RNA splicing [GO:0008380];spliceosomal tri-snRNP complex assembly [GO:0000244];cellular response to lipopolysaccharide [GO:0071222];cellular response to tumor necrosis factor [GO:0071356];mRNA processing [GO:0006397];RNA splicing, via transesterification reactions [GO:0000375];-;mRNA splicing, via spliceosome [GO:0000398];pre-mRNA intronic binding [GO:0097157];U6 snRNA binding [GO:0017070];U1 snR…
Q00839	Heterogeneous nuclear ribonucleoprotein U	3192	HNRNPU	regulation of alternative mRNA splicing, via spliceosome [GO:0000381];cardiac muscle cell development [GO:0055013];chromatin organization [GO:0006325];negative regulation of stem cell differentiation [GO:2000737];positive regulation of stem cell proliferation [GO:2000648];dosage compensation by inactivation of X chromosome [GO:0009048];mRNA stabilization [GO:0048255];positive regulation of DNA to…	pre-mRNA binding [GO:0036002];RNA binding [GO:0003723];protein-containing complex binding [GO:0044877];RNA polymerase II complex binding [GO:0000993];-;identical protein binding [GO:0042802];double-stranded RNA binding [GO:0003725];promoter-specific chromatin binding [GO:1990841];TFIIH-class transcription factor complex binding [GO:0001097];actin binding [GO:0003779];chromatin DNA binding [GO:003…	condensed chromosome kinetochore [GO:0000777];catalytic step 2 spliceosome [GO:0071013];cytoplasmic ribonucleoprotein granule [GO:0036464];CRD-mediated mRNA stability complex [GO:0070937];mitotic spindle [GO:0072686];nuclear speck [GO:0016607];midbody [GO:0030496];membrane [GO:0016020];-;centrosome [GO:0005813];protein-containing complex [GO:0032991];inactive sex chromosome [GO:0098577];telomeras…	regulation of alternative mRNA splicing, via spliceosome [GO:0000381];cardiac muscle cell development [GO:0055013];chromatin organization [GO:0006325];negative regulation of stem cell differentiation [GO:2000737];positive regulation of stem cell proliferation [GO:2000648];dosage compensation by inactivation of X chromosome [GO:0009048];mRNA stabilization [GO:0048255];positive regulation of DNA to…
A0A024QZN4	Metavinculin	7414	VCL	cell adhesion [GO:0007155];-	actin filament binding [GO:0051015];structural molecule activity [GO:0005198];-	focal adhesion [GO:0005925];terminal web [GO:1990357];plasma membrane [GO:0005886];inner dense plaque of desmosome [GO:0090637];brush border [GO:0005903];sarcolemma [GO:0042383];outer dense plaque of desmosome [GO:0090636];zonula adherens [GO:0005915];-	cell adhesion [GO:0007155];-;actin filament binding [GO:0051015];structural molecule activity [GO:0005198];-;focal adhesion [GO:0005925];terminal web [GO:1990357];plasma membrane [GO:0005886];inner dense plaque of desmosome [GO:0090637];brush border [GO:0005903];sarcolemma [GO:0042383];outer dense plaque of desmosome [GO:0090636];zonula adherens [GO:0005915];-
O75643	U5 small nuclear ribonucleoprotein 200 kDa helicase	23020	SNRNP200	cis assembly of pre-catalytic spliceosome [GO:0000354];osteoblast differentiation [GO:0001649];-;spliceosome conformational change to release U4 (or U4atac) and U1 (or U11) [GO:0000388];mRNA splicing, via spliceosome [GO:0000398]	identical protein binding [GO:0042802];RNA binding [GO:0003723];ATP binding [GO:0005524];RNA helicase activity [GO:0003724];helicase activity [GO:0004386];-	U2-type catalytic step 1 spliceosome [GO:0071006];U2-type precatalytic spliceosome [GO:0071005];U4/U6 x U5 tri-snRNP complex [GO:0046540];nucleus [GO:0005634];spliceosomal complex [GO:0005681];U5 snRNP [GO:0005682];-;nucleoplasm [GO:0005654];catalytic step 2 spliceosome [GO:0071013];membrane [GO:0016020]	cis assembly of pre-catalytic spliceosome [GO:0000354];osteoblast differentiation [GO:0001649];-;spliceosome conformational change to release U4 (or U4atac) and U1 (or U11) [GO:0000388];mRNA splicing, via spliceosome [GO:0000398];identical protein binding [GO:0042802];RNA binding [GO:0003723];ATP binding [GO:0005524];RNA helicase activity [GO:0003724];helicase activity [GO:0004386];-;U2-type cata…
P55072	Transitional endoplasmic reticulum ATPase	7415	VCP	cellular response to heat [GO:0034605];cellular response to DNA damage stimulus [GO:0006974];endoplasmic reticulum unfolded protein response [GO:0030968];transmembrane transport [GO:0055085];positive regulation of oxidative phosphorylation [GO:1903862];retrograde protein transport, ER to cytosol [GO:0030970];activation of cysteine-type endopeptidase activity involved in apoptotic process [GO:0006…	deubiquitinase activator activity [GO:0035800];identical protein binding [GO:0042802];BAT3 complex binding [GO:1904288];ATPase activity [GO:0016887];RNA binding [GO:0003723];MHC class I protein binding [GO:0042288];ubiquitin-like protein ligase binding [GO:0044389];ATP binding [GO:0005524];ADP binding [GO:0043531];lipid binding [GO:0008289];polyubiquitin modification-dependent protein binding [GO…	ATPase complex [GO:1904949];lipid droplet [GO:0005811];-;Derlin-1 retrotranslocation complex [GO:0036513];VCP-NPL4-UFD1 AAA ATPase complex [GO:0034098];endoplasmic reticulum [GO:0005783];azurophil granule lumen [GO:0035578];extracellular exosome [GO:0070062];protein-containing complex [GO:0032991];intracellular membrane-bounded organelle [GO:0043231];ficolin-1-rich granule lumen [GO:1904813];site…	cellular response to heat [GO:0034605];cellular response to DNA damage stimulus [GO:0006974];endoplasmic reticulum unfolded protein response [GO:0030968];transmembrane transport [GO:0055085];positive regulation of oxidative phosphorylation [GO:1903862];retrograde protein transport, ER to cytosol [GO:0030970];activation of cysteine-type endopeptidase activity involved in apoptotic process [GO:0006…
P50990	T-complex protein 1 subunit theta	10694	CCT8	toxin transport [GO:1901998];binding of sperm to zona pellucida [GO:0007339];pore complex assembly [GO:0046931];positive regulation of telomerase RNA localization to Cajal body [GO:1904874];positive regulation of protein localization to Cajal body [GO:1904871];protein stabilization [GO:0050821];neutrophil degranulation [GO:0043312];positive regulation of telomere maintenance via telomerase [GO:00…	ATPase activity [GO:0016887];ATP binding [GO:0005524];protein folding chaperone [GO:0044183];cadherin binding [GO:0045296];unfolded protein binding [GO:0051082];-	ficolin-1-rich granule lumen [GO:1904813];extracellular region [GO:0005576];centrosome [GO:0005813];cytosol [GO:0005829];azurophil granule lumen [GO:0035578];secretory granule lumen [GO:0034774];extracellular exosome [GO:0070062];zona pellucida receptor complex [GO:0002199];intermediate filament cytoskeleton [GO:0045111];chaperonin-containing T-complex [GO:0005832];microtubule [GO:0005874];nucleo…	toxin transport [GO:1901998];binding of sperm to zona pellucida [GO:0007339];pore complex assembly [GO:0046931];positive regulation of telomerase RNA localization to Cajal body [GO:1904874];positive regulation of protein localization to Cajal body [GO:1904871];protein stabilization [GO:0050821];neutrophil degranulation [GO:0043312];positive regulation of telomere maintenance via telomerase [GO:00…
A0A5F9ZHM4	L-lactate dehydrogenase	3945	LDHB	carbohydrate metabolic process [GO:0005975];carboxylic acid metabolic process [GO:0019752];-	L-lactate dehydrogenase activity [GO:0004459];-	cytoplasm [GO:0005737];-	carbohydrate metabolic process [GO:0005975];carboxylic acid metabolic process [GO:0019752];-;L-lactate dehydrogenase activity [GO:0004459];-;cytoplasm [GO:0005737];-
E1NZA1	Peroxisome proliferator activated receptor interacting complex protein		PRIC295	positive regulation of kinase activity [GO:0033674];regulation of translation [GO:0006417];-	protein kinase regulator activity [GO:0019887];protein kinase binding [GO:0019901];ribosome binding [GO:0043022];-	-	positive regulation of kinase activity [GO:0033674];regulation of translation [GO:0006417];-;protein kinase regulator activity [GO:0019887];protein kinase binding [GO:0019901];ribosome binding [GO:0043022];-;-
P34932	Heat shock 70 kDa protein 4	3308	HSPA4	protein insertion into mitochondrial outer membrane [GO:0045040];response to unfolded protein [GO:0006986];-;chaperone-mediated protein complex assembly [GO:0051131]	ATP binding [GO:0005524];ATPase activity [GO:0016887];-	cytosol [GO:0005829];extracellular exosome [GO:0070062];nucleus [GO:0005634];mitochondrion [GO:0005739];-	protein insertion into mitochondrial outer membrane [GO:0045040];response to unfolded protein [GO:0006986];-;chaperone-mediated protein complex assembly [GO:0051131];ATP binding [GO:0005524];ATPase activity [GO:0016887];-;cytosol [GO:0005829];extracellular exosome [GO:0070062];nucleus [GO:0005634];mitochondrion [GO:0005739];-
A6NLN1	Polypyrimidine tract-binding protein 1		PTBP1	RNA splicing [GO:0008380];-;mRNA processing [GO:0006397]	RNA binding [GO:0003723];-	nucleus [GO:0005634];-	RNA splicing [GO:0008380];-;mRNA processing [GO:0006397];RNA binding [GO:0003723];-;nucleus [GO:0005634];-
F8W6I7	Helix-destabilizing protein		HNRNPA1	RNA splicing [GO:0008380];mRNA transport [GO:0051028];-;mRNA processing [GO:0006397]	RNA binding [GO:0003723];-	nucleoplasm [GO:0005654];cytoplasm [GO:0005737];-	RNA splicing [GO:0008380];mRNA transport [GO:0051028];-;mRNA processing [GO:0006397];RNA binding [GO:0003723];-;nucleoplasm [GO:0005654];cytoplasm [GO:0005737];-
P11586	C-1-tetrahydrofolate synthase, cytoplasmic	4522	MTHFD1	embryonic viscerocranium morphogenesis [GO:0048703];serine family amino acid metabolic process [GO:0009069];one-carbon metabolic process [GO:0006730];10-formyltetrahydrofolate biosynthetic process [GO:0009257];tetrahydrofolate interconversion [GO:0035999];folic acid metabolic process [GO:0046655];heart development [GO:0007507];somite development [GO:0061053];methionine metabolic process [GO:00065…	formate-tetrahydrofolate ligase activity [GO:0004329];methylenetetrahydrofolate dehydrogenase (NAD+) activity [GO:0004487];ATP binding [GO:0005524];methenyltetrahydrofolate cyclohydrolase activity [GO:0004477];methylenetetrahydrofolate dehydrogenase [NAD(P)+] activity [GO:0004486];methylenetetrahydrofolate dehydrogenase (NADP+) activity [GO:0004488];-	cytosol [GO:0005829];extracellular exosome [GO:0070062];-;mitochondrion [GO:0005739];membrane [GO:0016020]	embryonic viscerocranium morphogenesis [GO:0048703];serine family amino acid metabolic process [GO:0009069];one-carbon metabolic process [GO:0006730];10-formyltetrahydrofolate biosynthetic process [GO:0009257];tetrahydrofolate interconversion [GO:0035999];folic acid metabolic process [GO:0046655];heart development [GO:0007507];somite development [GO:0061053];methionine metabolic process [GO:00065…
O14980	Exportin-1	7514	XPO1	ribosomal large subunit export from nucleus [GO:0000055];mitotic spindle organization [GO:0007052];regulation of proteasomal ubiquitin-dependent protein catabolic process [GO:0032434];regulation of mRNA stability [GO:0043488];ribosomal subunit export from nucleus [GO:0000054];ribosomal small subunit export from nucleus [GO:0000056];intracellular transport of virus [GO:0075733];viral process [GO:0…	small GTPase binding [GO:0031267];RNA binding [GO:0003723];-;nuclear export signal receptor activity [GO:0005049]	Cajal body [GO:0015030];cytosol [GO:0005829];host cell [GO:0043657];nucleoplasm [GO:0005654];nucleus [GO:0005634];kinetochore [GO:0000776];nuclear membrane [GO:0031965];protein-containing complex [GO:0032991];intracellular membrane-bounded organelle [GO:0043231];-;nucleolus [GO:0005730];annulate lamellae [GO:0005642];nuclear envelope [GO:0005635];cytoplasm [GO:0005737];membrane [GO:0016020];ribon…	ribosomal large subunit export from nucleus [GO:0000055];mitotic spindle organization [GO:0007052];regulation of proteasomal ubiquitin-dependent protein catabolic process [GO:0032434];regulation of mRNA stability [GO:0043488];ribosomal subunit export from nucleus [GO:0000054];ribosomal small subunit export from nucleus [GO:0000056];intracellular transport of virus [GO:0075733];viral process [GO:0…
P13010	X-ray repair cross-complementing protein 5	7520	XRCC5	cell population proliferation [GO:0008283];cellular hyperosmotic salinity response [GO:0071475];cellular response to DNA damage stimulus [GO:0006974];establishment of integrated proviral latency [GO:0075713];DNA recombination [GO:0006310];positive regulation of telomere maintenance via telomerase [GO:0032212];-;telomere maintenance [GO:0000723];brain development [GO:0007420];cellular response to …	DNA end binding [GO:0045027];DNA helicase activity [GO:0003678];damaged DNA binding [GO:0003684];protein C-terminus binding [GO:0008022];RNA binding [GO:0003723];telomeric DNA binding [GO:0042162];transcription regulatory region sequence-specific DNA binding [GO:0000976];ATP binding [GO:0005524];U3 snoRNA binding [GO:0034511];double-stranded DNA binding [GO:0003690];enzyme activator activity [GO:…	Ku70 [GO:0043564];extracellular region [GO:0005576];site of DNA damage [GO:0090734];protein-DNA complex [GO:0032993];cytosol [GO:0005829];secretory granule lumen [GO:0034774];nonhomologous end joining complex [GO:0070419];plasma membrane [GO:0005886];nucleus [GO:0005634];protein-containing complex [GO:0032991];nuclear telomere cap complex [GO:0000783];small-subunit processome [GO:0032040];-;nucle…	cell population proliferation [GO:0008283];cellular hyperosmotic salinity response [GO:0071475];cellular response to DNA damage stimulus [GO:0006974];establishment of integrated proviral latency [GO:0075713];DNA recombination [GO:0006310];positive regulation of telomere maintenance via telomerase [GO:0032212];-;telomere maintenance [GO:0000723];brain development [GO:0007420];cellular response to …
Q8TEX9	Importin-4	79711	IPO4	protein import into nucleus [GO:0006606];DNA replication-independent nucleosome assembly [GO:0006336];DNA replication-dependent nucleosome assembly [GO:0006335];-	small GTPase binding [GO:0031267];nuclear localization sequence binding [GO:0008139];nuclear import signal receptor activity [GO:0061608];-	nucleus [GO:0005634];protein-containing complex [GO:0032991];-;chromatin [GO:0000785];cytoplasm [GO:0005737];membrane [GO:0016020]	protein import into nucleus [GO:0006606];DNA replication-independent nucleosome assembly [GO:0006336];DNA replication-dependent nucleosome assembly [GO:0006335];-;small GTPase binding [GO:0031267];nuclear localization sequence binding [GO:0008139];nuclear import signal receptor activity [GO:0061608];-;nucleus [GO:0005634];protein-containing complex [GO:0032991];-;chromatin [GO:0000785];cytoplasm …
P07814	Bifunctional glutamate/proline--tRNA ligase	2058	EPRS1	cellular response to insulin stimulus [GO:0032869];prolyl-tRNA aminoacylation [GO:0006433];cellular response to interferon-gamma [GO:0071346];tRNA aminoacylation for protein translation [GO:0006418];glutamyl-tRNA aminoacylation [GO:0006424];protein-containing complex assembly [GO:0065003];-;regulation of long-chain fatty acid import into cell [GO:0140212];negative regulation of translation [GO:00…	identical protein binding [GO:0042802];glutamate-tRNA ligase activity [GO:0004818];GTPase binding [GO:0051020];ATP binding [GO:0005524];RNA stem-loop binding [GO:0035613];protein homodimerization activity [GO:0042803];zinc ion binding [GO:0008270];-;proline-tRNA ligase activity [GO:0004827]	cytosol [GO:0005829];plasma membrane [GO:0005886];GAIT complex [GO:0097452];aminoacyl-tRNA synthetase multienzyme complex [GO:0017101];-;cytoplasm [GO:0005737];membrane [GO:0016020];ribonucleoprotein complex [GO:1990904]	cellular response to insulin stimulus [GO:0032869];prolyl-tRNA aminoacylation [GO:0006433];cellular response to interferon-gamma [GO:0071346];tRNA aminoacylation for protein translation [GO:0006418];glutamyl-tRNA aminoacylation [GO:0006424];protein-containing complex assembly [GO:0065003];-;regulation of long-chain fatty acid import into cell [GO:0140212];negative regulation of translation [GO:00…
P62258	14-3-3 protein epsilon	7531	YWHAE	regulation of G2/M transition of mitotic cell cycle [GO:0010389];cellular response to heat [GO:0034605];positive regulation of protein export from nucleus [GO:0046827];G2/M transition of mitotic cell cycle [GO:0000086];protein localization to nucleus [GO:0034504];regulation of potassium ion transmembrane transporter activity [GO:1901016];regulation of heart rate by cardiac conduction [GO:0086091]…	identical protein binding [GO:0042802];protein heterodimerization activity [GO:0046982];RNA binding [GO:0003723];calcium channel regulator activity [GO:0005246];histone deacetylase binding [GO:0042826];phosphoprotein binding [GO:0051219];phosphoserine residue binding [GO:0050815];cadherin binding [GO:0045296];ion channel binding [GO:0044325];potassium channel regulator activity [GO:0015459];ubiqu…	focal adhesion [GO:0005925];cytosol [GO:0005829];central region of growth cone [GO:0090724];extracellular exosome [GO:0070062];melanosome [GO:0042470];nucleus [GO:0005634];kinesin complex [GO:0005871];glutamatergic synapse [GO:0098978];-;mitochondrion [GO:0005739];cytoplasm [GO:0005737];membrane [GO:0016020]	regulation of G2/M transition of mitotic cell cycle [GO:0010389];cellular response to heat [GO:0034605];positive regulation of protein export from nucleus [GO:0046827];G2/M transition of mitotic cell cycle [GO:0000086];protein localization to nucleus [GO:0034504];regulation of potassium ion transmembrane transporter activity [GO:1901016];regulation of heart rate by cardiac conduction [GO:0086091]…
P20700	Lamin-B1	4001	LMNB1	-;interleukin-12-mediated signaling pathway [GO:0035722]	phospholipase binding [GO:0043274];structural molecule activity [GO:0005198];sequence-specific double-stranded DNA binding [GO:1990837];-	lamin filament [GO:0005638];nucleus [GO:0005634];nuclear membrane [GO:0031965];nuclear matrix [GO:0016363];nuclear inner membrane [GO:0005637];-;nucleoplasm [GO:0005654];nuclear envelope [GO:0005635];membrane [GO:0016020]	-;interleukin-12-mediated signaling pathway [GO:0035722];phospholipase binding [GO:0043274];structural molecule activity [GO:0005198];sequence-specific double-stranded DNA binding [GO:1990837];-;lamin filament [GO:0005638];nucleus [GO:0005634];nuclear membrane [GO:0031965];nuclear matrix [GO:0016363];nuclear inner membrane [GO:0005637];-;nucleoplasm [GO:0005654];nuclear envelope [GO:0005635];memb…
A0A024R228	Heterogeneous nuclear ribonucleoprotein K		HNRPK	RNA processing [GO:0006396];-;regulation of transcription by RNA polymerase II [GO:0006357]	RNA binding [GO:0003723];-;DNA binding [GO:0003677]	podosome [GO:0002102];spliceosomal complex [GO:0005681];nucleoplasm [GO:0005654];cytoplasm [GO:0005737];-	RNA processing [GO:0006396];-;regulation of transcription by RNA polymerase II [GO:0006357];RNA binding [GO:0003723];-;DNA binding [GO:0003677];podosome [GO:0002102];spliceosomal complex [GO:0005681];nucleoplasm [GO:0005654];cytoplasm [GO:0005737];-
Q05639	Elongation factor 1-alpha 2	1917	EEF1A2	regulation of chaperone-mediated autophagy [GO:1904714];positive regulation of lipid kinase activity [GO:0090218];translation [GO:0006412];translational elongation [GO:0006414];positive regulation of apoptotic process [GO:0043065];response to electrical stimulus [GO:0051602];response to inorganic substance [GO:0010035];-	translation factor activity, RNA binding [GO:0008135];translation elongation factor activity [GO:0003746];GTPase activity [GO:0003924];protein kinase binding [GO:0019901];-;GTP binding [GO:0005525]	cytoplasmic side of lysosomal membrane [GO:0098574];neuronal cell body [GO:0043025];synapse [GO:0045202];eukaryotic translation elongation factor 1 complex [GO:0005853];cytoplasm [GO:0005737];-	regulation of chaperone-mediated autophagy [GO:1904714];positive regulation of lipid kinase activity [GO:0090218];translation [GO:0006412];translational elongation [GO:0006414];positive regulation of apoptotic process [GO:0043065];response to electrical stimulus [GO:0051602];response to inorganic substance [GO:0010035];-;translation factor activity, RNA binding [GO:0008135];translation elongation…
Q3B7A7	Trifunctional purine biosynthetic protein adenosine-3		GART	'de novo' IMP biosynthetic process [GO:0006189];purine nucleobase biosynthetic process [GO:0009113];-	ATP binding [GO:0005524];phosphoribosylformylglycinamidine cyclo-ligase activity [GO:0004641];metal ion binding [GO:0046872];phosphoribosylamine-glycine ligase activity [GO:0004637];phosphoribosylglycinamide formyltransferase activity [GO:0004644];-	-	'de novo' IMP biosynthetic process [GO:0006189];purine nucleobase biosynthetic process [GO:0009113];-;ATP binding [GO:0005524];phosphoribosylformylglycinamidine cyclo-ligase activity [GO:0004641];metal ion binding [GO:0046872];phosphoribosylamine-glycine ligase activity [GO:0004637];phosphoribosylglycinamide formyltransferase activity [GO:0004644];-;-
Q6PML9	Zinc transporter 9	10463	SLC30A9	cellular zinc ion homeostasis [GO:0006882];nucleotide-excision repair [GO:0006289];positive regulation of transcription by RNA polymerase II [GO:0045944];zinc ion transport [GO:0006829];-	nuclear receptor binding [GO:0016922];cation transmembrane transporter activity [GO:0008324];chromatin binding [GO:0003682];nuclear receptor coactivator activity [GO:0030374];-	endoplasmic reticulum [GO:0005783];cytoplasmic vesicle [GO:0031410];nucleus [GO:0005634];integral component of membrane [GO:0016021];cytoskeleton [GO:0005856];-	cellular zinc ion homeostasis [GO:0006882];nucleotide-excision repair [GO:0006289];positive regulation of transcription by RNA polymerase II [GO:0045944];zinc ion transport [GO:0006829];-;nuclear receptor binding [GO:0016922];cation transmembrane transporter activity [GO:0008324];chromatin binding [GO:0003682];nuclear receptor coactivator activity [GO:0030374];-;endoplasmic reticulum [GO:0005783]…
P22102	Trifunctional purine biosynthetic protein adenosine-3	2618	GART	cerebellum development [GO:0021549];'de novo' IMP biosynthetic process [GO:0006189];glycine metabolic process [GO:0006544];response to organic substance [GO:0010033];tetrahydrofolate biosynthetic process [GO:0046654];adenine biosynthetic process [GO:0046084];purine ribonucleoside monophosphate biosynthetic process [GO:0009168];brainstem development [GO:0003360];purine nucleotide biosynthetic proc…	ATP binding [GO:0005524];phosphoribosylformylglycinamidine cyclo-ligase activity [GO:0004641];metal ion binding [GO:0046872];phosphoribosylamine-glycine ligase activity [GO:0004637];phosphoribosylglycinamide formyltransferase activity [GO:0004644];-	extracellular exosome [GO:0070062];cytosol [GO:0005829];-	cerebellum development [GO:0021549];'de novo' IMP biosynthetic process [GO:0006189];glycine metabolic process [GO:0006544];response to organic substance [GO:0010033];tetrahydrofolate biosynthetic process [GO:0046654];adenine biosynthetic process [GO:0046084];purine ribonucleoside monophosphate biosynthetic process [GO:0009168];brainstem development [GO:0003360];purine nucleotide biosynthetic proc…
A0A6Q8PGN5	Alanine--tRNA ligase		AARS1	alanyl-tRNA aminoacylation [GO:0006419];-	alanine-tRNA ligase activity [GO:0004813];ATP binding [GO:0005524];zinc ion binding [GO:0008270];tRNA binding [GO:0000049];-	cytoplasm [GO:0005737];-	alanyl-tRNA aminoacylation [GO:0006419];-;alanine-tRNA ligase activity [GO:0004813];ATP binding [GO:0005524];zinc ion binding [GO:0008270];tRNA binding [GO:0000049];-;cytoplasm [GO:0005737];-
A0A024R321	Filamin B, beta (Actin binding protein 278), isoform CRA_a		FLNB	cell differentiation [GO:0030154];actin cytoskeleton organization [GO:0030036];-	actin binding [GO:0003779];-	-	cell differentiation [GO:0030154];actin cytoskeleton organization [GO:0030036];-;actin binding [GO:0003779];-;-
Q02790	Peptidyl-prolyl cis-trans isomerase FKBP4	2288	FKBP4	chaperone-mediated protein folding [GO:0061077];regulation of cellular response to heat [GO:1900034];copper ion transport [GO:0006825];negative regulation of microtubule polymerization or depolymerization [GO:0031111];negative regulation of microtubule polymerization [GO:0031115];negative regulation of neuron projection development [GO:0010977];protein peptidyl-prolyl isomerization [GO:0000413];p…	RNA binding [GO:0003723];copper-dependent protein binding [GO:0032767];tau protein binding [GO:0048156];protein-macromolecule adaptor activity [GO:0030674];FK506 binding [GO:0005528];heat shock protein binding [GO:0031072];-;peptidyl-prolyl cis-trans isomerase activity [GO:0003755]	cytosol [GO:0005829];extracellular exosome [GO:0070062];neuronal cell body [GO:0043025];protein-containing complex [GO:0032991];perinuclear region of cytoplasm [GO:0048471];axonal growth cone [GO:0044295];nucleoplasm [GO:0005654];microtubule [GO:0005874];mitochondrion [GO:0005739];cytoplasm [GO:0005737];-	chaperone-mediated protein folding [GO:0061077];regulation of cellular response to heat [GO:1900034];copper ion transport [GO:0006825];negative regulation of microtubule polymerization or depolymerization [GO:0031111];negative regulation of microtubule polymerization [GO:0031115];negative regulation of neuron projection development [GO:0010977];protein peptidyl-prolyl isomerization [GO:0000413];p…
P07237	Protein disulfide-isomerase	5034	P4HB	protein folding [GO:0006457];very-low-density lipoprotein particle assembly [GO:0034379];peptidyl-proline hydroxylation to 4-hydroxy-L-proline [GO:0018401];regulation of oxidative stress-induced intrinsic apoptotic signaling pathway [GO:1902175];chylomicron assembly [GO:0034378];positive regulation of viral entry into host cell [GO:0046598];response to endoplasmic reticulum stress [GO:0034976];po…	protein heterodimerization activity [GO:0046982];peptide disulfide oxidoreductase activity [GO:0015037];RNA binding [GO:0003723];integrin binding [GO:0005178];procollagen-proline 4-dioxygenase activity [GO:0004656];thiol oxidase activity [GO:0016972];actin binding [GO:0003779];protein disulfide isomerase activity [GO:0003756];-	endoplasmic reticulum [GO:0005783];extracellular region [GO:0005576];focal adhesion [GO:0005925];cytosol [GO:0005829];melanosome [GO:0042470];extracellular exosome [GO:0070062];procollagen-proline 4-dioxygenase complex [GO:0016222];lamellipodium [GO:0030027];protein-containing complex [GO:0032991];cytoskeleton [GO:0005856];endoplasmic reticulum-Golgi intermediate compartment [GO:0005793];endoplas…	protein folding [GO:0006457];very-low-density lipoprotein particle assembly [GO:0034379];peptidyl-proline hydroxylation to 4-hydroxy-L-proline [GO:0018401];regulation of oxidative stress-induced intrinsic apoptotic signaling pathway [GO:1902175];chylomicron assembly [GO:0034378];positive regulation of viral entry into host cell [GO:0046598];response to endoplasmic reticulum stress [GO:0034976];po…
P21333	Filamin-A	2316	FLNA	cilium assembly [GO:0060271];epithelial to mesenchymal transition [GO:0001837];negative regulation of apoptotic process [GO:0043066];regulation of membrane repolarization during cardiac muscle cell action potential [GO:1905031];positive regulation of integrin-mediated signaling pathway [GO:2001046];cell junction assembly [GO:0034329];defense response to virus [GO:0051607];early endosome to late e…	RNA binding [GO:0003723];GTPase binding [GO:0051020];Fc-gamma receptor I complex binding [GO:0034988];actin filament binding [GO:0051015];protein kinase C binding [GO:0005080];mu-type opioid receptor binding [GO:0031852];protein homodimerization activity [GO:0042803];SMAD binding [GO:0046332];small GTPase binding [GO:0031267];cadherin binding [GO:0045296];G protein-coupled receptor binding [GO:00…	perikaryon [GO:0043204];Myb complex [GO:0031523];membrane [GO:0016020];-;actin filament [GO:0005884];brush border [GO:0005903];extracellular exosome [GO:0070062];Z disc [GO:0030018];axonal growth cone [GO:0044295];cortical cytoskeleton [GO:0030863];trans-Golgi network [GO:0005802];focal adhesion [GO:0005925];actin filament bundle [GO:0032432];glutamatergic synapse [GO:0098978];perinuclear region …	cilium assembly [GO:0060271];epithelial to mesenchymal transition [GO:0001837];negative regulation of apoptotic process [GO:0043066];regulation of membrane repolarization during cardiac muscle cell action potential [GO:1905031];positive regulation of integrin-mediated signaling pathway [GO:2001046];cell junction assembly [GO:0034329];defense response to virus [GO:0051607];early endosome to late e…
A0A6I8PL42	Leucyl-tRNA synthetase	51520	LARS1	leucyl-tRNA aminoacylation [GO:0006429];-	aminoacyl-tRNA editing activity [GO:0002161];leucine-tRNA ligase activity [GO:0004823];ATP binding [GO:0005524];-	-	leucyl-tRNA aminoacylation [GO:0006429];-;aminoacyl-tRNA editing activity [GO:0002161];leucine-tRNA ligase activity [GO:0004823];ATP binding [GO:0005524];-;-
O60506	Heterogeneous nuclear ribonucleoprotein Q	10492	SYNCRIP	RNA splicing [GO:0008380];cellular response to interferon-gamma [GO:0071346];osteoblast differentiation [GO:0001649];CRD-mediated mRNA stabilization [GO:0070934];viral process [GO:0016032];-;mRNA splicing, via spliceosome [GO:0000398];negative regulation of translation [GO:0017148];RNA processing [GO:0006396]	mRNA binding [GO:0003729];RNA binding [GO:0003723];mRNA 5'-UTR binding [GO:0048027];-	endoplasmic reticulum [GO:0005783];histone pre-mRNA 3'end processing complex [GO:0071204];nucleoplasm [GO:0005654];nucleus [GO:0005634];GAIT complex [GO:0097452];-;CRD-mediated mRNA stability complex [GO:0070937];catalytic step 2 spliceosome [GO:0071013];membrane [GO:0016020];ribonucleoprotein complex [GO:1990904]	RNA splicing [GO:0008380];cellular response to interferon-gamma [GO:0071346];osteoblast differentiation [GO:0001649];CRD-mediated mRNA stabilization [GO:0070934];viral process [GO:0016032];-;mRNA splicing, via spliceosome [GO:0000398];negative regulation of translation [GO:0017148];RNA processing [GO:0006396];mRNA binding [GO:0003729];RNA binding [GO:0003723];mRNA 5'-UTR binding [GO:0048027];-;en…
P63104	14-3-3 protein zeta/delta	7534	YWHAZ	negative regulation of apoptotic process [GO:0043066];positive regulation of protein insertion into mitochondrial membrane involved in apoptotic signaling pathway [GO:1900740];regulation of ERK1 and ERK2 cascade [GO:0070372];cytokine-mediated signaling pathway [GO:0019221];signal transduction [GO:0007165];adaptive immune response [GO:0002250];regulation of synapse maturation [GO:0090128];Golgi re…	identical protein binding [GO:0042802];RNA binding [GO:0003723];protein kinase binding [GO:0019901];cadherin binding [GO:0045296];ion channel binding [GO:0044325];ubiquitin protein ligase binding [GO:0031625];transcription factor binding [GO:0008134];-	focal adhesion [GO:0005925];cytosol [GO:0005829];melanosome [GO:0042470];extracellular exosome [GO:0070062];nucleoplasm [GO:0005654];nucleus [GO:0005634];glutamatergic synapse [GO:0098978];vesicle [GO:0031982];extracellular space [GO:0005615];mitochondrion [GO:0005739];blood microparticle [GO:0072562];cytoplasm [GO:0005737];-	negative regulation of apoptotic process [GO:0043066];positive regulation of protein insertion into mitochondrial membrane involved in apoptotic signaling pathway [GO:1900740];regulation of ERK1 and ERK2 cascade [GO:0070372];cytokine-mediated signaling pathway [GO:0019221];signal transduction [GO:0007165];adaptive immune response [GO:0002250];regulation of synapse maturation [GO:0090128];Golgi re…
P14868	Aspartate--tRNA ligase, cytoplasmic	1615	DARS1	translation [GO:0006412];protein-containing complex assembly [GO:0065003];-;aspartyl-tRNA aminoacylation [GO:0006422];tRNA aminoacylation for protein translation [GO:0006418]	RNA binding [GO:0003723];aspartate-tRNA ligase activity [GO:0004815];ATP binding [GO:0005524];aminoacylase activity [GO:0004046];-	cytosol [GO:0005829];extracellular exosome [GO:0070062];synapse [GO:0045202];aminoacyl-tRNA synthetase multienzyme complex [GO:0017101];-;cytoplasm [GO:0005737];membrane [GO:0016020]	translation [GO:0006412];protein-containing complex assembly [GO:0065003];-;aspartyl-tRNA aminoacylation [GO:0006422];tRNA aminoacylation for protein translation [GO:0006418];RNA binding [GO:0003723];aspartate-tRNA ligase activity [GO:0004815];ATP binding [GO:0005524];aminoacylase activity [GO:0004046];-;cytosol [GO:0005829];extracellular exosome [GO:0070062];synapse [GO:0045202];aminoacyl-tRNA s…
P17066	Heat shock 70 kDa protein 6	3310	HSPA6	cellular response to heat [GO:0034605];response to unfolded protein [GO:0006986];vesicle-mediated transport [GO:0016192];neutrophil degranulation [GO:0043312];chaperone cofactor-dependent protein refolding [GO:0051085];cellular response to unfolded protein [GO:0034620];-;protein refolding [GO:0042026]	ATPase activity [GO:0016887];ATP binding [GO:0005524];protein folding chaperone [GO:0044183];heat shock protein binding [GO:0031072];ubiquitin protein ligase binding [GO:0031625];misfolded protein binding [GO:0051787];unfolded protein binding [GO:0051082];-;enzyme binding [GO:0019899]	ficolin-1-rich granule lumen [GO:1904813];centriole [GO:0005814];extracellular region [GO:0005576];cytosol [GO:0005829];secretory granule lumen [GO:0034774];plasma membrane [GO:0005886];extracellular exosome [GO:0070062];nucleus [GO:0005634];blood microparticle [GO:0072562];cytoplasm [GO:0005737];-	cellular response to heat [GO:0034605];response to unfolded protein [GO:0006986];vesicle-mediated transport [GO:0016192];neutrophil degranulation [GO:0043312];chaperone cofactor-dependent protein refolding [GO:0051085];cellular response to unfolded protein [GO:0034620];-;protein refolding [GO:0042026];ATPase activity [GO:0016887];ATP binding [GO:0005524];protein folding chaperone [GO:0044183];hea…
P27708	CAD protein	790	CAD	'de novo' UMP biosynthetic process [GO:0044205];nitrogen compound metabolic process [GO:0006807];response to cortisol [GO:0051414];cellular response to epidermal growth factor stimulus [GO:0071364];glutamine metabolic process [GO:0006541];UTP biosynthetic process [GO:0006228];-;liver development [GO:0001889];peptidyl-threonine phosphorylation [GO:0018107];animal organ regeneration [GO:0031100];ci…	identical protein binding [GO:0042802];ATP binding [GO:0005524];aspartate binding [GO:0070335];dihydroorotase activity [GO:0004151];enzyme binding [GO:0019899];zinc ion binding [GO:0008270];protein kinase activity [GO:0004672];aspartate carbamoyltransferase activity [GO:0004070];-;carbamoyl-phosphate synthase (glutamine-hydrolyzing) activity [GO:0004088]	terminal bouton [GO:0043195];cytosol [GO:0005829];extracellular exosome [GO:0070062];nucleus [GO:0005634];neuronal cell body [GO:0043025];protein-containing complex [GO:0032991];nuclear matrix [GO:0016363];cell projection [GO:0042995];-;nucleoplasm [GO:0005654];cytoplasm [GO:0005737];membrane [GO:0016020]	'de novo' UMP biosynthetic process [GO:0044205];nitrogen compound metabolic process [GO:0006807];response to cortisol [GO:0051414];cellular response to epidermal growth factor stimulus [GO:0071364];glutamine metabolic process [GO:0006541];UTP biosynthetic process [GO:0006228];-;liver development [GO:0001889];peptidyl-threonine phosphorylation [GO:0018107];animal organ regeneration [GO:0031100];ci…
P29401	Transketolase	7086	TKT	pentose-phosphate shunt [GO:0006098];regulation of growth [GO:0040008];pentose-phosphate shunt, non-oxidative branch [GO:0009052];xylulose biosynthetic process [GO:0005999];glyceraldehyde-3-phosphate biosynthetic process [GO:0046166];ribose phosphate biosynthetic process [GO:0046390];-	calcium ion binding [GO:0005509];thiamine pyrophosphate binding [GO:0030976];magnesium ion binding [GO:0000287];protein homodimerization activity [GO:0042803];transketolase activity [GO:0004802];-	cytosol [GO:0005829];extracellular exosome [GO:0070062];endoplasmic reticulum membrane [GO:0005789];nuclear body [GO:0016604];nucleoplasm [GO:0005654];vesicle [GO:0031982];-;peroxisome [GO:0005777]	pentose-phosphate shunt [GO:0006098];regulation of growth [GO:0040008];pentose-phosphate shunt, non-oxidative branch [GO:0009052];xylulose biosynthetic process [GO:0005999];glyceraldehyde-3-phosphate biosynthetic process [GO:0046166];ribose phosphate biosynthetic process [GO:0046390];-;calcium ion binding [GO:0005509];thiamine pyrophosphate binding [GO:0030976];magnesium ion binding [GO:0000287];…
P00338	L-lactate dehydrogenase A chain	3939	LDHA	response to estrogen [GO:0043627];response to glucose [GO:0009749];NAD metabolic process [GO:0019674];response to hypoxia [GO:0001666];positive regulation of apoptotic process [GO:0043065];response to cAMP [GO:0051591];pyruvate metabolic process [GO:0006090];substantia nigra development [GO:0021762];lactate metabolic process [GO:0006089];response to drug [GO:0042493];glycolytic process [GO:000609…	identical protein binding [GO:0042802];NAD binding [GO:0051287];L-lactate dehydrogenase activity [GO:0004459];kinase binding [GO:0019900];cadherin binding [GO:0045296];-	cytosol [GO:0005829];extracellular exosome [GO:0070062];nucleus [GO:0005634];-;membrane [GO:0016020]	response to estrogen [GO:0043627];response to glucose [GO:0009749];NAD metabolic process [GO:0019674];response to hypoxia [GO:0001666];positive regulation of apoptotic process [GO:0043065];response to cAMP [GO:0051591];pyruvate metabolic process [GO:0006090];substantia nigra development [GO:0021762];lactate metabolic process [GO:0006089];response to drug [GO:0042493];glycolytic process [GO:000609…
P06737	Glycogen phosphorylase, liver form	5836	PYGL	glycogen metabolic process [GO:0005977];5-phosphoribose 1-diphosphate biosynthetic process [GO:0006015];glucose homeostasis [GO:0042593];neutrophil degranulation [GO:0043312];glycogen catabolic process [GO:0005980];response to bacterium [GO:0009617];necroptotic process [GO:0070266];-	identical protein binding [GO:0042802];bile acid binding [GO:0032052];pyridoxal phosphate binding [GO:0030170];glucose binding [GO:0005536];linear malto-oligosaccharide phosphorylase activity [GO:0102250];ATP binding [GO:0005524];purine nucleobase binding [GO:0002060];AMP binding [GO:0016208];glycogen phosphorylase activity [GO:0008184];SHG alpha-glucan phosphorylase activity [GO:0102499];vitamin…	ficolin-1-rich granule lumen [GO:1904813];extracellular region [GO:0005576];cytosol [GO:0005829];secretory granule lumen [GO:0034774];extracellular exosome [GO:0070062];cytoplasm [GO:0005737];-	glycogen metabolic process [GO:0005977];5-phosphoribose 1-diphosphate biosynthetic process [GO:0006015];glucose homeostasis [GO:0042593];neutrophil degranulation [GO:0043312];glycogen catabolic process [GO:0005980];response to bacterium [GO:0009617];necroptotic process [GO:0070266];-;identical protein binding [GO:0042802];bile acid binding [GO:0032052];pyridoxal phosphate binding [GO:0030170];glu…
Q9BUF5	Tubulin beta-6 chain	84617	TUBB6	microtubule cytoskeleton organization [GO:0000226];-;mitotic cell cycle [GO:0000278]	structural constituent of cytoskeleton [GO:0005200];GTPase activity [GO:0003924];-;GTP binding [GO:0005525]	extracellular exosome [GO:0070062];nucleus [GO:0005634];microtubule [GO:0005874];cytoplasm [GO:0005737];-	microtubule cytoskeleton organization [GO:0000226];-;mitotic cell cycle [GO:0000278];structural constituent of cytoskeleton [GO:0005200];GTPase activity [GO:0003924];-;GTP binding [GO:0005525];extracellular exosome [GO:0070062];nucleus [GO:0005634];microtubule [GO:0005874];cytoplasm [GO:0005737];-
Q12931	Heat shock protein 75 kDa, mitochondrial	10131	TRAP1	chaperone-mediated protein folding [GO:0061077];negative regulation of cellular respiration [GO:1901856];negative regulation of intrinsic apoptotic signaling pathway in response to hydrogen peroxide [GO:1903751];translational attenuation [GO:0009386];negative regulation of reactive oxygen species biosynthetic process [GO:1903427];protein folding [GO:0006457];-	RNA binding [GO:0003723];ATPase activity [GO:0016887];ATP binding [GO:0005524];tumor necrosis factor receptor binding [GO:0005164];protein kinase binding [GO:0019901];unfolded protein binding [GO:0051082];-	mitochondrial intermembrane space [GO:0005758];mitochondrial matrix [GO:0005759];mitochondrial inner membrane [GO:0005743];-;nucleoplasm [GO:0005654];mitochondrion [GO:0005739];membrane [GO:0016020]	chaperone-mediated protein folding [GO:0061077];negative regulation of cellular respiration [GO:1901856];negative regulation of intrinsic apoptotic signaling pathway in response to hydrogen peroxide [GO:1903751];translational attenuation [GO:0009386];negative regulation of reactive oxygen species biosynthetic process [GO:1903427];protein folding [GO:0006457];-;RNA binding [GO:0003723];ATPase acti…
A0A024RDQ0	Heat shock 110 kDa protein	10808	HSPH1	-	ATP binding [GO:0005524];ATPase activity [GO:0016887];-	nucleoplasm [GO:0005654];cytosol [GO:0005829];-	-;ATP binding [GO:0005524];ATPase activity [GO:0016887];-;nucleoplasm [GO:0005654];cytosol [GO:0005829];-
P31943	Heterogeneous nuclear ribonucleoprotein H	3187	HNRNPH1	regulation of RNA splicing [GO:0043484];fibroblast growth factor receptor signaling pathway [GO:0008543];-;RNA metabolic process [GO:0016070];mRNA splicing, via spliceosome [GO:0000398];RNA processing [GO:0006396]	identical protein binding [GO:0042802];RNA binding [GO:0003723];poly(U) RNA binding [GO:0008266];-	cytosol [GO:0005829];nucleus [GO:0005634];-;nucleoplasm [GO:0005654];catalytic step 2 spliceosome [GO:0071013];membrane [GO:0016020];ribonucleoprotein complex [GO:1990904]	regulation of RNA splicing [GO:0043484];fibroblast growth factor receptor signaling pathway [GO:0008543];-;RNA metabolic process [GO:0016070];mRNA splicing, via spliceosome [GO:0000398];RNA processing [GO:0006396];identical protein binding [GO:0042802];RNA binding [GO:0003723];poly(U) RNA binding [GO:0008266];-;cytosol [GO:0005829];nucleus [GO:0005634];-;nucleoplasm [GO:0005654];catalytic step 2 …
P05023	Sodium/potassium-transporting ATPase subunit alpha-1	476	ATP1A1	negative regulation of heart contraction [GO:0045822];sodium ion export across plasma membrane [GO:0036376];membrane repolarization [GO:0086009];relaxation of cardiac muscle [GO:0055119];ion transmembrane transport [GO:0034220];regulation of cardiac muscle cell contraction [GO:0086004];-;membrane repolarization during cardiac muscle cell action potential [GO:0086013];cellular response to mechanic…	protein heterodimerization activity [GO:0046982];steroid hormone binding [GO:1990239];ATP binding [GO:0005524];phosphatidylinositol 3-kinase binding [GO:0043548];ADP binding [GO:0043531];phosphatase activity [GO:0016791];protein domain specific binding [GO:0019904];sodium ion binding [GO:0031402];P-type sodium [GO:0005391];protein kinase binding [GO:0019901];chaperone binding [GO:0051087];ankyrin…	Golgi apparatus [GO:0005794];intercalated disc [GO:0014704];integral component of membrane [GO:0016021];sperm flagellum [GO:0036126];membrane raft [GO:0045121];caveola [GO:0005901];postsynaptic density [GO:0014069];membrane [GO:0016020];-;endoplasmic reticulum [GO:0005783];melanosome [GO:0042470];extracellular exosome [GO:0070062];sarcolemma [GO:0042383];protein-containing complex [GO:0032991];ap…	negative regulation of heart contraction [GO:0045822];sodium ion export across plasma membrane [GO:0036376];membrane repolarization [GO:0086009];relaxation of cardiac muscle [GO:0055119];ion transmembrane transport [GO:0034220];regulation of cardiac muscle cell contraction [GO:0086004];-;membrane repolarization during cardiac muscle cell action potential [GO:0086013];cellular response to mechanic…
A8MXP9	Matrin-3		MATR3	-	zinc ion binding [GO:0008270];RNA binding [GO:0003723];-	nucleus [GO:0005634];-	-;zinc ion binding [GO:0008270];RNA binding [GO:0003723];-;nucleus [GO:0005634];-
Q01082	Spectrin beta chain, non-erythrocytic 1	6711	SPTBN1	Golgi to plasma membrane protein transport [GO:0043001];plasma membrane organization [GO:0007009];protein localization to plasma membrane [GO:0072659];mitotic cytokinesis [GO:0000281];endoplasmic reticulum to Golgi vesicle-mediated transport [GO:0006888];positive regulation of interleukin-2 production [GO:0032743];regulation of protein localization to plasma membrane [GO:1903076];axon guidance [G…	RNA binding [GO:0003723];GTPase binding [GO:0051020];calmodulin binding [GO:0005516];phospholipid binding [GO:0005543];structural constituent of cytoskeleton [GO:0005200];cadherin binding [GO:0045296];actin binding [GO:0003779];ankyrin binding [GO:0030506];-	M band [GO:0031430];spectrin [GO:0008091];spectrin-associated cytoskeleton [GO:0014731];cytosol [GO:0005829];extracellular exosome [GO:0070062];nucleolus [GO:0005730];axolemma [GO:0030673];cytoplasm [GO:0005737];-	Golgi to plasma membrane protein transport [GO:0043001];plasma membrane organization [GO:0007009];protein localization to plasma membrane [GO:0072659];mitotic cytokinesis [GO:0000281];endoplasmic reticulum to Golgi vesicle-mediated transport [GO:0006888];positive regulation of interleukin-2 production [GO:0032743];regulation of protein localization to plasma membrane [GO:1903076];axon guidance [G…
P21796	Voltage-dependent anion-selective channel protein 1	7416	VDAC1	epithelial cell differentiation [GO:0030855];mitochondrial calcium ion transmembrane transport [GO:0006851];negative regulation of apoptotic process [GO:0043066];negative regulation of calcium import into the mitochondrion [GO:0110099];anion transport [GO:0006820];negative regulation of reactive oxygen species metabolic process [GO:2000378];behavioral fear response [GO:0001662];macroautophagy [GO…	identical protein binding [GO:0042802];voltage-gated anion channel activity [GO:0008308];phosphatidylcholine binding [GO:0031210];protein kinase binding [GO:0019901];cholesterol binding [GO:0015485];ceramide binding [GO:0097001];ion channel binding [GO:0044325];porin activity [GO:0015288];protein-containing complex binding [GO:0044877];-	plasma membrane [GO:0005886];extracellular exosome [GO:0070062];mitochondrial membrane [GO:0031966];nucleus [GO:0005634];synaptic vesicle [GO:0008021];mitochondrial permeability transition pore complex [GO:0005757];pore complex [GO:0046930];membrane raft [GO:0045121];mitochondrial outer membrane [GO:0005741];-;mitochondrion [GO:0005739];mitochondrial nucleoid [GO:0042645];membrane [GO:0016020]	epithelial cell differentiation [GO:0030855];mitochondrial calcium ion transmembrane transport [GO:0006851];negative regulation of apoptotic process [GO:0043066];negative regulation of calcium import into the mitochondrion [GO:0110099];anion transport [GO:0006820];negative regulation of reactive oxygen species metabolic process [GO:2000378];behavioral fear response [GO:0001662];macroautophagy [GO…
J3KTA4	DEAD box protein 5	1655	DDX5	rhythmic process [GO:0048511];-	RNA binding [GO:0003723];ATP binding [GO:0005524];RNA helicase activity [GO:0003724];-;hydrolase activity [GO:0016787]	cytoplasm [GO:0005737];spliceosomal complex [GO:0005681];nucleoplasm [GO:0005654];nucleolus [GO:0005730];-	rhythmic process [GO:0048511];-;RNA binding [GO:0003723];ATP binding [GO:0005524];RNA helicase activity [GO:0003724];-;hydrolase activity [GO:0016787];cytoplasm [GO:0005737];spliceosomal complex [GO:0005681];nucleoplasm [GO:0005654];nucleolus [GO:0005730];-
E9PRC8	T-complex protein 1 subunit gamma		CCT3	protein folding [GO:0006457];-	ATP binding [GO:0005524];ATPase activity [GO:0016887];unfolded protein binding [GO:0051082];-	-	protein folding [GO:0006457];-;ATP binding [GO:0005524];ATPase activity [GO:0016887];unfolded protein binding [GO:0051082];-;-
Q7L273	BTB/POZ domain-containing protein KCTD9	54793	KCTD9	protein ubiquitination [GO:0016567];protein homooligomerization [GO:0051260];-;intracellular signal transduction [GO:0035556]	identical protein binding [GO:0042802];-;protein self-association [GO:0043621];cullin family protein binding [GO:0097602]	-	protein ubiquitination [GO:0016567];protein homooligomerization [GO:0051260];-;intracellular signal transduction [GO:0035556];identical protein binding [GO:0042802];-;protein self-association [GO:0043621];cullin family protein binding [GO:0097602];-
Q9NR30	Nucleolar RNA helicase 2	9188	DDX21	innate immune response [GO:0045087];osteoblast differentiation [GO:0001649];rRNA processing [GO:0006364];transcription by RNA polymerase II [GO:0006366];R-loop disassembly [GO:0062176];positive regulation of myeloid dendritic cell cytokine production [GO:0002735];defense response to virus [GO:0051607];positive regulation of I-kappaB kinase/NF-kappaB signaling [GO:0043123];positive regulation of g…	identical protein binding [GO:0042802];double-stranded RNA binding [GO:0003725];rRNA binding [GO:0019843];RNA binding [GO:0003723];miRNA binding [GO:0035198];snoRNA binding [GO:0030515];ATP binding [GO:0005524];RNA helicase activity [GO:0003724];7SK snRNA binding [GO:0097322];-	cytosol [GO:0005829];chromosome [GO:0005694];-;nucleoplasm [GO:0005654];mitochondrion [GO:0005739];nucleolus [GO:0005730];membrane [GO:0016020]	innate immune response [GO:0045087];osteoblast differentiation [GO:0001649];rRNA processing [GO:0006364];transcription by RNA polymerase II [GO:0006366];R-loop disassembly [GO:0062176];positive regulation of myeloid dendritic cell cytokine production [GO:0002735];defense response to virus [GO:0051607];positive regulation of I-kappaB kinase/NF-kappaB signaling [GO:0043123];positive regulation of g…
P08133	Annexin A6	309	ANXA6	neural crest cell migration [GO:0001755];apoptotic signaling pathway [GO:0097190];regulation of muscle contraction [GO:0006937];mitochondrial calcium ion homeostasis [GO:0051560];negative regulation of sequestering of calcium ion [GO:0051283];ion transmembrane transport [GO:0034220];plasma membrane repair [GO:0001778];growth plate cartilage chondrocyte differentiation [GO:0003418];-	calcium ion binding [GO:0005509];calcium-dependent protein binding [GO:0048306];identical protein binding [GO:0042802];calcium-dependent phospholipid binding [GO:0005544];phosphatidylserine binding [GO:0001786];actin filament binding [GO:0051015];lipid binding [GO:0008289];calcium channel activity [GO:0005262];cholesterol binding [GO:0015485];chondroitin sulfate binding [GO:0035374];ligand-gated …	focal adhesion [GO:0005925];late endosome membrane [GO:0031902];collagen-containing extracellular matrix [GO:0062023];melanosome [GO:0042470];extracellular exosome [GO:0070062];lysosomal membrane [GO:0005765];perinuclear region of cytoplasm [GO:0048471];-;mitochondrion [GO:0005739];cytoplasm [GO:0005737];membrane [GO:0016020]	neural crest cell migration [GO:0001755];apoptotic signaling pathway [GO:0097190];regulation of muscle contraction [GO:0006937];mitochondrial calcium ion homeostasis [GO:0051560];negative regulation of sequestering of calcium ion [GO:0051283];ion transmembrane transport [GO:0034220];plasma membrane repair [GO:0001778];growth plate cartilage chondrocyte differentiation [GO:0003418];-;calcium ion b…
Q6FHZ0	Malate dehydrogenase		MDH2	carbohydrate metabolic process [GO:0005975];malate metabolic process [GO:0006108];-;tricarboxylic acid cycle [GO:0006099]	L-malate dehydrogenase activity [GO:0030060];-	-	carbohydrate metabolic process [GO:0005975];malate metabolic process [GO:0006108];-;tricarboxylic acid cycle [GO:0006099];L-malate dehydrogenase activity [GO:0030060];-;-
P27348	14-3-3 protein theta	10971	YWHAQ	protein targeting [GO:0006605];positive regulation of protein insertion into mitochondrial membrane involved in apoptotic signaling pathway [GO:1900740];negative regulation of transcription, DNA-templated [GO:0045892];small GTPase mediated signal transduction [GO:0007264];substantia nigra development [GO:0021762];negative regulation of ion transmembrane transport [GO:0034766];-	identical protein binding [GO:0042802];protein N-terminus binding [GO:0047485];ion channel binding [GO:0044325];protein domain specific binding [GO:0019904];14-3-3 protein binding [GO:0071889];-;protein C-terminus binding [GO:0008022]	focal adhesion [GO:0005925];cytosol [GO:0005829];extracellular exosome [GO:0070062];protein-containing complex [GO:0032991];synapse [GO:0045202];-;mitochondrion [GO:0005739];cytoplasm [GO:0005737];membrane [GO:0016020]	protein targeting [GO:0006605];positive regulation of protein insertion into mitochondrial membrane involved in apoptotic signaling pathway [GO:1900740];negative regulation of transcription, DNA-templated [GO:0045892];small GTPase mediated signal transduction [GO:0007264];substantia nigra development [GO:0021762];negative regulation of ion transmembrane transport [GO:0034766];-;identical protein …
P18669	Phosphoglycerate mutase 1	5223	PGAM1	canonical glycolysis [GO:0061621];regulation of pentose-phosphate shunt [GO:0043456];respiratory burst [GO:0045730];regulation of glycolytic process [GO:0006110];neutrophil degranulation [GO:0043312];gluconeogenesis [GO:0006094];glycolytic process [GO:0006096];-	bisphosphoglycerate mutase activity [GO:0004082];protein kinase binding [GO:0019901];-;phosphoglycerate mutase activity [GO:0004619];hydrolase activity [GO:0016787]	ficolin-1-rich granule lumen [GO:1904813];extracellular region [GO:0005576];cytosol [GO:0005829];secretory granule lumen [GO:0034774];extracellular exosome [GO:0070062];-;cytoplasm [GO:0005737];membrane [GO:0016020]	canonical glycolysis [GO:0061621];regulation of pentose-phosphate shunt [GO:0043456];respiratory burst [GO:0045730];regulation of glycolytic process [GO:0006110];neutrophil degranulation [GO:0043312];gluconeogenesis [GO:0006094];glycolytic process [GO:0006096];-;bisphosphoglycerate mutase activity [GO:0004082];protein kinase binding [GO:0019901];-;phosphoglycerate mutase activity [GO:0004619];hyd…
Q15393	Splicing factor 3B subunit 3	23450	SF3B3	RNA splicing [GO:0008380];negative regulation of protein catabolic process [GO:0042177];RNA splicing, via transesterification reactions [GO:0000375];-;mRNA splicing, via spliceosome [GO:0000398]	U2 snRNA binding [GO:0030620];-;protein-containing complex binding [GO:0044877]	U2-type precatalytic spliceosome [GO:0071005];U12-type spliceosomal complex [GO:0005689];nucleus [GO:0005634];U2 snRNP [GO:0005686];nucleoplasm [GO:0005654];catalytic step 2 spliceosome [GO:0071013];nucleolus [GO:0005730];-	RNA splicing [GO:0008380];negative regulation of protein catabolic process [GO:0042177];RNA splicing, via transesterification reactions [GO:0000375];-;mRNA splicing, via spliceosome [GO:0000398];U2 snRNA binding [GO:0030620];-;protein-containing complex binding [GO:0044877];U2-type precatalytic spliceosome [GO:0071005];U12-type spliceosomal complex [GO:0005689];nucleus [GO:0005634];U2 snRNP [GO:0…
