# Supplementary material for: KCTD9 inhibits the Wnt/β-catenin pathway by decreasing the level of β-catenin in colorectal cancer
Source: Cell Death Dis. 2022 Sep 2;13(9):761. doi: 10.1038/s41419-022-05200-1 (PMC9440223; doi:10.1038/s41419-022-05200-1)
Supplement: Supplementary file 17 — Supplementary Table 9. clinical synopsis of the patients' cohort used in the study [file 41419_2022_5200_MOESM17_ESM.xlsx]

## Sheet: sTable9
Supplementary Table 9. clinical synopsis of the patients' cohort used in the study
ID	Tissue type	Sex	Age	Pathological type	Stage	T	N	M	Note
CRC#1	Metastasis/Cancer/adjacent normal tissue	Female	74	adenocarcinoma	Ⅳ	T4	N1	M1	Relate to Fig. 1A
CRC#2	Cancer/adjacent normal tissue	Female	45	adenocarcinoma	Ⅱ	T1	N1	M0	Relate to Fig. 1C
CRC#3	Cancer/adjacent normal tissue	Male	57	adenocarcinoma	Ⅲ	T4	N0	M0	Relate to Fig. 1C
CRC#4	Cancer/adjacent normal tissue	Male	71	adenocarcinoma	Ⅲ	T4	N1	M0	Relate to Fig. 1C
CRC#5	Cancer/adjacent normal tissue	Female	67	adenocarcinoma	Ⅱ	T3	N0	M0	Relate to Fig. 1C
CRC#6	Cancer/adjacent normal tissue	Female	74	adenocarcinoma	Ⅲ	T4	N2	M0	Relate to Fig. 1C
CRC#7	Cancer/adjacent normal tissue	Male	74	adenocarcinoma	Ⅲ	T4	N0	M0	Relate to Fig. 1C
CRC#8	Cancer/adjacent normal tissue	Male	62	adenocarcinoma	Ⅲ	T4	N2	M0	Relate to Fig. 1C
CRC#9	Cancer/adjacent normal tissue	Male	77	adenocarcinoma	Ⅱ	T3	N0	M0	Relate to Fig. 1C
CRC#10	Cancer/adjacent normal tissue	Male	76	adenocarcinoma	Ⅱ	T3	N0	M0	Relate to Fig. 1C
CRC#11	Cancer/adjacent normal tissue	Female	62	adenocarcinoma	Ⅱ	T2	N0	M0	Relate to Fig. 1C
CRC#12	Cancer/adjacent normal tissue	Female	71	adenocarcinoma	Ⅲ	T3	N1	M0	Relate to Fig. 1C
CRC#13	Cancer/adjacent normal tissue	Female	67	adenocarcinoma	Ⅱ	T3	N0	M0	Relate to Fig. 1C
CRC#14	Cancer/adjacent normal tissue	Male	31	adenocarcinoma	Ⅱ	T1	N0	M0	Relate to Fig1D, 1E, 7F and 7G
CRC#15	Cancer/adjacent normal tissue	Female	70	adenocarcinoma	Ⅱ	T1	N0	M0	Relate to Fig1D, 1E, 7F and 7G
CRC#16	Cancer/adjacent normal tissue	Male	59	adenocarcinoma	Ⅱ	T2	N0	M0	Relate to Fig1D, 1E, 7F and 7G
CRC#17	Cancer/adjacent normal tissue	Male	71	adenocarcinoma	Ⅱ	T2	N0	M0	Relate to Fig1D, 1E, 7F and 7G
CRC#18	Cancer/adjacent normal tissue	Male	65	adenocarcinoma	Ⅲ	T2	N0	M0	Relate to Fig1D, 1E, 7F and 7G
CRC#19	Cancer/adjacent normal tissue	Male	71	adenocarcinoma	Ⅱ	T2	N0	M0	Relate to Fig1D, 1E, 7F and 7G
CRC#20	Cancer/adjacent normal tissue	Female	75	adenocarcinoma	Ⅰ-Ⅱ	T2	N0	M0	Relate to Fig1D, 1E, 7F and 7G
CRC#21	Cancer/adjacent normal tissue	Female	59	adenocarcinoma	Ⅱ-Ⅲ	T2	N0	M0	Relate to Fig1D, 1E, 7F and 7G
CRC#22	Cancer/adjacent normal tissue	Female	42	adenocarcinoma	Ⅱ	T3	N0	M0	Relate to Fig1D, 1E, 7F and 7G
CRC#23	Cancer/adjacent normal tissue	Male	70	adenocarcinoma	Ⅱ	T3	N0	M0	Relate to Fig1D, 1E, 7F and 7G
CRC#24	Cancer/adjacent normal tissue	Male	71	adenocarcinoma	Ⅱ	T3	N0	M0	Relate to Fig1D, 1E, 7F and 7G
CRC#25	Cancer/adjacent normal tissue	Female	59	adenocarcinoma	Ⅱ	T3	N0	M0	Relate to Fig1D, 1E, 7F and 7G
CRC#26	Cancer/adjacent normal tissue	Female	56	adenocarcinoma	Ⅱ	T3	N0	M0	Relate to Fig1D, 1E, 7F and 7G
CRC#27	Cancer/adjacent normal tissue	Female	81	adenocarcinoma	Ⅱ	T3	N0	M0	Relate to Fig1D, 1E, 7F and 7G
CRC#28	Cancer/adjacent normal tissue	Male	71	adenocarcinoma	Ⅲ	T3	N0	M0	Relate to Fig1D, 1E, 7F and 7G
CRC#29	Cancer/adjacent normal tissue	Male	71	adenocarcinoma，partly mucinous adenocarcinoma	Ⅱ	T3	N0	M0	Relate to Fig1D, 1E, 7F and 7G
CRC#30	Cancer/adjacent normal tissue	Male	68	adenocarcinoma	Ⅱ	T3	N0	M0	Relate to Fig1D, 1E, 7F and 7G
CRC#31	Cancer/adjacent normal tissue	Female	80	adenocarcinoma	Ⅲ	T3	N0	M0	Relate to Fig1D, 1E, 7F and 7G
CRC#32	Cancer/adjacent normal tissue	Male	56	adenocarcinoma	Ⅱ	T3	N0	M0	Relate to Fig1D, 1E, 7F and 7G
CRC#33	Cancer/adjacent normal tissue	Female	79	mucinous adenocarcinoma	Ⅲ	T3	N0	M0	Relate to Fig1D, 1E, 7F and 7G
CRC#34	Cancer/adjacent normal tissue	Male	53	adenocarcinoma，partly mucinous adenocarcinoma	Ⅱ	T3	N0	M0	Relate to Fig1D, 1E, 7F and 7G
CRC#35	Cancer/adjacent normal tissue	Male	66	adenocarcinoma，partly mucinous adenocarcinoma	Ⅱ	T3	N0	M0	Relate to Fig1D, 1E, 7F and 7G
CRC#36	Cancer/adjacent normal tissue	Female	69	adenocarcinoma	Ⅱ	T3	N0	M0	Relate to Fig1D, 1E, 7F and 7G
CRC#37	Cancer/adjacent normal tissue	Male	58	adenocarcinoma	Ⅱ	T3	N0	M0	Relate to Fig1D, 1E, 7F and 7G
CRC#38	Cancer/adjacent normal tissue	Male	48	adenocarcinoma，partly mucinous adenocarcinoma	Ⅱ	T3	N0	M0	Relate to Fig1D, 1E, 7F and 7G
CRC#39	Cancer/adjacent normal tissue	Male	77	adenocarcinoma	Ⅱ	T3	N0	M0	Relate to Fig1D, 1E, 7F and 7G
CRC#40	Cancer/adjacent normal tissue	Female	65	adenocarcinoma	Ⅱ	T4a	N0	M0	Relate to Fig1D, 1E, 7F and 7G
CRC#41	Cancer/adjacent normal tissue	Male	45	adenocarcinoma，partly mucinous adenocarcinoma	Ⅱ	T4a	N0	M0	Relate to Fig1D, 1E, 7F and 7G
CRC#42	Cancer/adjacent normal tissue	Female	60	adenocarcinoma	Ⅱ	T4a	N0	M0	Relate to Fig1D, 1E, 7F and 7G
CRC#43	Cancer/adjacent normal tissue	Male	88	adenocarcinoma	Ⅱ	T4a	N0	M0	Relate to Fig1D, 1E, 7F and 7G
CRC#44	Cancer/adjacent normal tissue	Female	83	adenocarcinoma	Ⅱ-Ⅲ	T4a	N0	M0	Relate to Fig1D, 1E, 7F and 7G
CRC#45	Cancer/adjacent normal tissue	Female	85	adenocarcinoma，partly mucinous adenocarcinoma	Ⅱ	T4a	N0	M0	Relate to Fig1D, 1E, 7F and 7G
CRC#46	Cancer/adjacent normal tissue	Female	86	adenocarcinoma	Ⅱ	T4a	N0	M0	Relate to Fig1D, 1E, 7F and 7G
CRC#47	Cancer/adjacent normal tissue	Female	78	adenocarcinoma	Ⅱ-Ⅲ	T4a	N0	M0	Relate to Fig1D, 1E, 7F and 7G
CRC#48	Cancer/adjacent normal tissue	Female	65	adenocarcinoma	Ⅱ	T4a	N0	M0	Relate to Fig1D, 1E, 7F and 7G
CRC#49	Cancer/adjacent normal tissue	Female	61	adenocarcinoma	Ⅲ	T4a	N0	M0	Relate to Fig1D, 1E, 7F and 7G
CRC#50	Cancer/adjacent normal tissue	Male	84	adenocarcinoma	Ⅱ	T4a	N0	M0	Relate to Fig1D, 1E, 7F and 7G
CRC#51	Cancer/adjacent normal tissue	Male	74	adenocarcinoma	Ⅱ	T4a	N0	M0	Relate to Fig1D, 1E, 7F and 7G
CRC#52	Cancer/adjacent normal tissue	Male	76	adenocarcinoma，partly signet-ring cell carcinoma	Ⅲ	T4a	N0	M0	Relate to Fig1D, 1E, 7F and 7G
CRC#53	Cancer/adjacent normal tissue	Female	68	adenocarcinoma	Ⅱ	T4a	N0	M0	Relate to Fig1D, 1E, 7F and 7G
CRC#54	Cancer/adjacent normal tissue	Male	71	adenocarcinoma，partly mucinous adenocarcinoma	Ⅱ	T4a	N0	M0	Relate to Fig1D, 1E, 7F and 7G
CRC#55	Cancer/adjacent normal tissue	Female	53	adenocarcinoma，partly mucinous adenocarcinoma	Ⅱ	T4a	N0	M0	Relate to Fig1D, 1E, 7F and 7G
CRC#56	Cancer/adjacent normal tissue	Male	68	adenocarcinoma	Ⅱ	T4a	N0	M0	Relate to Fig1D, 1E, 7F and 7G
CRC#57	Cancer/adjacent normal tissue	Female	51	adenocarcinoma，partly mucinous adenocarcinoma	Ⅱ	T4a	N0	M0	Relate to Fig1D, 1E, 7F and 7G
CRC#58	Cancer/adjacent normal tissue	Female	71	adenocarcinoma	Ⅱ	T4a	N0	M0	Relate to Fig1D, 1E, 7F and 7G
CRC#59	Cancer/adjacent normal tissue	Male	80	adenocarcinoma	Ⅱ	T4a	N0	M0	Relate to Fig1D, 1E, 7F and 7G
CRC#60	Cancer/adjacent normal tissue	Male	77	adenocarcinoma	Ⅱ	T4b	N0	M0	Relate to Fig1D, 1E, 7F and 7G
CRC#61	Cancer/adjacent normal tissue	Female	66	adenocarcinoma	Ⅱ	T4b	N0	M0	Relate to Fig1D, 1E, 7F and 7G
CRC#62	Cancer/adjacent normal tissue	Male	37	adenocarcinoma	Ⅱ-Ⅲ	T4b	N0	M0	Relate to Fig1D, 1E, 7F and 7G
CRC#63	Cancer/adjacent normal tissue	Male	67	adenocarcinoma	Ⅰ-Ⅱ	T4b	N0	M0	Relate to Fig1D, 1E, 7F and 7G
CRC#64	Cancer/adjacent normal tissue	Male	68	adenocarcinoma，partly mucinous adenocarcinoma	Ⅱ	T4b	N0	M0	Relate to Fig1D, 1E, 7F and 7G
CRC#65	Cancer/adjacent normal tissue	Male	74	adenocarcinoma	Ⅱ	T4b	N0	M0	Relate to Fig1D, 1E, 7F and 7G
CRC#66	Cancer/adjacent normal tissue	Male	41	adenocarcinoma，partly mucinous adenocarcinoma	Ⅱ	T3	N1a	M0	Relate to Fig1D, 1E, 7F and 7G
CRC#67	Cancer/adjacent normal tissue	Male	77	adenocarcinoma	Ⅱ	T3	N1a	M0	Relate to Fig1D, 1E, 7F and 7G
CRC#68	Cancer/adjacent normal tissue	Male	57	adenocarcinoma	Ⅱ	T3	N1a	M0	Relate to Fig1D, 1E, 7F and 7G
CRC#69	Cancer/adjacent normal tissue	Female	75	adenocarcinoma	Ⅱ	T3	N1b	M0	Relate to Fig1D, 1E, 7F and 7G
CRC#70	Cancer/adjacent normal tissue	Male	79	adenocarcinoma	Ⅱ-Ⅲ	T3	N1b	M0	Relate to Fig1D, 1E, 7F and 7G
CRC#71	Cancer/adjacent normal tissue	Female	87	adenocarcinoma，partly mucinous adenocarcinoma	Ⅱ	T3	N1b	M0	Relate to Fig1D, 1E, 7F and 7G
CRC#72	Cancer/adjacent normal tissue	Female	76	adenocarcinoma	Ⅲ	T3	N1b	M0	Relate to Fig1D, 1E, 7F and 7G
CRC#73	Cancer/adjacent normal tissue	Female	80	adenocarcinoma	Ⅱ	T3	N1b	M0	Relate to Fig1D, 1E, 7F and 7G
CRC#74	Cancer/adjacent normal tissue	Male	75	adenocarcinoma	Ⅱ	T3	N2a	M0	Relate to Fig1D, 1E, 7F and 7G
CRC#75	Cancer/adjacent normal tissue	Male	59	adenocarcinoma	Ⅱ	T3	N2a	M0	Relate to Fig1D, 1E, 7F and 7G
CRC#76	Cancer/adjacent normal tissue	Male	84	adenocarcinoma	Ⅱ	T4a	N1a	M0	Relate to Fig1D, 1E, 7F and 7G
CRC#77	Cancer/adjacent normal tissue	Male	52	adenocarcinoma，partly mucinous adenocarcinoma	Ⅱ-Ⅲ	T4a	N1a	M0	Relate to Fig1D, 1E, 7F and 7G
CRC#78	Cancer/adjacent normal tissue	Female	60	adenocarcinoma，partly mucinous adenocarcinoma	Ⅱ	T4a	N1a	M0	Relate to Fig1D, 1E, 7F and 7G
CRC#79	Cancer/adjacent normal tissue	Female	65	adenocarcinoma	Ⅱ	T4a	N1a	M0	Relate to Fig1D, 1E, 7F and 7G
CRC#80	Cancer/adjacent normal tissue	Male	81	adenocarcinoma	Ⅱ	T4a	N1b	M0	Relate to Fig1D, 1E, 7F and 7G
CRC#81	Cancer/adjacent normal tissue	Female	55	adenocarcinoma	Ⅱ	T4a	N1b	M0	Relate to Fig1D, 1E, 7F and 7G
CRC#82	Cancer/adjacent normal tissue	Male	56	adenocarcinoma	Ⅱ	T4a	N1b	M0	Relate to Fig1D, 1E, 7F and 7G
CRC#83	Cancer/adjacent normal tissue	Female	54	adenocarcinoma	Ⅱ	T4a	N1c	M0	Relate to Fig1D, 1E, 7F and 7G
CRC#84	Cancer/adjacent normal tissue	Male	52	adenocarcinoma	Ⅱ-Ⅲ	T4a	N2a	M0	Relate to Fig1D, 1E, 7F and 7G
CRC#85	Cancer/adjacent normal tissue	Female	75	adenocarcinoma	Ⅲ	T4a	N2a	M0	Relate to Fig1D, 1E, 7F and 7G
CRC#86	Cancer/adjacent normal tissue	Male	79	adenocarcinoma	Ⅱ-Ⅲ	T4b	N1a	M0	Relate to Fig1D, 1E, 7F and 7G
CRC#87	Cancer/adjacent normal tissue	Female	61	adenocarcinoma	Ⅱ-Ⅲ	T4b	N1a	M0	Relate to Fig1D, 1E, 7F and 7G
CRC#88	Cancer/adjacent normal tissue	Female	52	adenocarcinoma	Ⅱ	T4b	N1b	M0	Relate to Fig1D, 1E, 7F and 7G
CRC#89	Cancer/adjacent normal tissue	Male	65	adenocarcinoma	Ⅱ-Ⅲ	T4b	N2a	M0	Relate to Fig1D, 1E, 7F and 7G
CRC#90	Cancer/adjacent normal tissue	Female	68	adenocarcinoma	Ⅱ	T3	N0	M1	Relate to Fig1D, 1E, 7F and 7G
CRC#91	Cancer/adjacent normal tissue	Female	59	adenocarcinoma	Ⅱ	T3	N1b	M1	Relate to Fig1D, 1E, 7F and 7G
CRC#92	Cancer/adjacent normal tissue	Male	58	adenocarcinoma，partly mucinous adenocarcinoma	Ⅱ	T4a	N1a	M1	Relate to Fig1D, 1E, 7F and 7G
CRC#93	Cancer/adjacent normal tissue	Female	62	mucinous adenocarcinoma	Ⅲ	T4a	N1b	M1	Relate to Fig1D, 1E, 7F and 7G
