# Supplementary material for: KCTD9 inhibits the Wnt/β-catenin pathway by decreasing the level of β-catenin in colorectal cancer
Source: Cell Death Dis. 2022 Sep 2;13(9):761. doi: 10.1038/s41419-022-05200-1 (PMC9440223; doi:10.1038/s41419-022-05200-1)
Supplement: Supplementary file 18 — Supplementary Table 10. Primer of QRT PCR [file 41419_2022_5200_MOESM18_ESM.xlsx]

## Sheet: sTable10
Supplementary Table 10. Primer of QRT PCR
QRT-KCTD9-F	AGAACGGAAAGGTGGTTGCT
QRT-KCTD9-R	ACTGGTGGCTTTTATGCCGA
QRT-β-actin-F	GTGGCCGAGGACTTTGATTG
QRT-β-actin-R	CCTGTAACAACGCATCTCATATT
QRT-c-Myc-F	ACAACCGAAAATGCACCAGC
QRT-c-Myc-R	CAACTCCGGGATCTGGTCAC
QRT-Cyclin D1-F	AAGCTGTGCATCTACACCGA
QRT-Cyclin D1-R	AATGAAATCGTGCGGGGTCA
QRT-MMP-7-F	TGGGGACTCCTACCCATTTG
QRT-MMP-7-R	CCATCCGTCCAGCGTTCAT
