# Supplementary material for: KCTD9 inhibits the Wnt/β-catenin pathway by decreasing the level of β-catenin in colorectal cancer
Source: Cell Death Dis. 2022 Sep 2;13(9):761. doi: 10.1038/s41419-022-05200-1 (PMC9440223; doi:10.1038/s41419-022-05200-1)
Supplement: Supplementary file 19 — Supplementary Table 11. shRNA sequences [file 41419_2022_5200_MOESM19_ESM.xlsx]

## Sheet: sTable11
Supplementary Table 11. shRNA sequences
sh-KCTD9-1	GCCAATTTAGAAGGTGCTAAT
sh-KCTD9-2	GCCAATTTAAGCCGCTGTAAT
sh-ZNT9-1	GCGCTATATTTCTTCGCTAAT
sh-ZNT9-2	GCAGGATCATTAGTATCTGAA
sh-β-catenin-1	AGGTGCTATCTGTCTGCTCTA
sh-β-catenin-2	CGCATGGAAGAAATAGTTGAA
